# Supplementary material for: Expression levels of long non-coding RNAs are prognostic for AML outcome
Source: J Hematol Oncol. 2018 Apr 7;11:52. doi: 10.1186/s13045-018-0596-2 (PMC5889529; doi:10.1186/s13045-018-0596-2)
Supplement: Supplementary file 2 — List of lncRNAs. Description of data: A list of lncRNAs selected using random-forest method. (XLSX 5 kb) [file 13045_2018_596_MOESM2_ESM.xlsx]

## Sheet: Sheet1
G007771
G039138
G001274
G037158
G088926
G043723
G048627
G036948
G014208
G028898
G074271
G061826
G084388
G013862
G025367
G024739
G043449
G020813
G025028
G043942
G040453
G069965
G059670
G028377
G020258
G018855
G009362
G064664
G079544
G047471
G023696
G025193
G007310
G073113
G018969
