# Supplementary material for: Expression levels of long non-coding RNAs are prognostic for AML outcome
Source: J Hematol Oncol. 2018 Apr 7;11:52. doi: 10.1186/s13045-018-0596-2 (PMC5889529; doi:10.1186/s13045-018-0596-2)
Supplement: Supplementary file 4 — List of genes. Description of data: A list of differentially expressed genes in lncRNA subtypes. (XLSX 2264 kb) [file 13045_2018_596_MOESM4_ESM.xlsx]

## Sheet: G1
name

## Sheet: G2
name

## Sheet: G3
name

## Sheet: G4
name
