# Supplementary material for: Expression levels of long non-coding RNAs are prognostic for AML outcome
Source: J Hematol Oncol. 2018 Apr 7;11:52. doi: 10.1186/s13045-018-0596-2 (PMC5889529; doi:10.1186/s13045-018-0596-2)
Supplement: Supplementary file 6 — LncRNA expression data. Description of data: LncRNA expression data and corresponding AML subtypes. (CSV 8427 kb) [file 13045_2018_596_MOESM6_ESM.csv]

	P1	P2	P3	P4	P5	P6	P7	P8	P9	P10	P11	P12	P13	P14	P15	P16	P17	P18	P19	P20	P21	P22	P23	P24	P25	P26	P27	P28	P29	P30	P31	P32	P33	P34	P35	P36	P37	P38	P39	P40	P41	P42	P43	P44	P45	P46	P47	P48	P49
G005603	6.515947	6.241956	5.882753	6.221113	5.230538	6.304706	5.229609	5.271377	6.115291	6.600657	6.968650	6.462438	4.971328	4.374544	6.698918	6.297229	6.145788	6.854229	6.016995	5.949123	6.703182	5.852869	6.310141	6.311173	7.225373	6.205643	5.174317	4.391213	7.815804	7.473644	6.331452	6.425048	4.634883	5.479725	4.968724	5.669878	6.053957	6.373566	5.937337	6.281744	6.793366	5.190571	5.684370	5.676070	7.736160	6.614312	5.237295	5.669255	6.452708
G043690	2.751819	-1.647202	-1.647202	3.791210	3.560131	4.380796	4.970764	3.048167	5.756490	-1.647202	-1.647202	3.831559	3.537536	2.197748	3.729059	3.341973	6.661979	2.180813	6.878497	4.408792	6.495647	2.232138	5.148533	4.041575	4.901208	3.566859	7.390018	2.213212	9.593510	3.137803	7.998096	5.313338	4.461467	9.302578	-1.647202	4.751167	0.933878	1.635904	1.464932	3.205152	3.057808	7.677644	2.407314	6.329586	-1.647202	3.648334	3.390628	2.464644	2.398631
G023965	7.845762	6.176435	7.217530	8.562458	7.512441	7.195779	6.873613	6.601189	7.671473	6.972473	6.542776	7.832107	6.750312	6.815442	6.665563	7.767442	7.887955	7.501780	5.759586	7.536618	7.310542	6.509907	6.549753	6.021032	5.383840	6.566833	7.273334	4.099565	7.554052	6.905989	7.751217	8.243730	7.267471	6.621337	7.064238	5.867816	7.620272	6.925349	6.714116	7.308958	8.589900	7.001180	7.651448	7.986486	7.693769	7.281140	7.855003	7.089090	7.155681
G011607	3.412625	8.683136	9.623215	5.168951	4.997798	4.763779	4.880166	5.979915	3.897743	1.974662	6.008908	1.661813	7.454686	11.771637	5.939763	4.427217	3.915494	3.479844	5.930657	5.957073	3.854409	7.619981	5.885906	7.708010	4.421646	2.573656	6.923878	6.323873	6.591792	6.145840	1.648699	5.826619	5.353885	8.274762	6.852256	4.329774	5.776363	6.655964	4.428669	5.453404	8.062970	4.456500	4.822216	2.937790	7.233456	3.198800	1.993570	9.540126	8.106461
G001174	6.402210	9.236061	9.289715	10.436935	10.705544	9.155713	9.484370	11.526673	9.312123	10.071183	7.669521	9.344926	11.336068	11.216064	9.726393	6.460614	10.510752	9.071322	9.374131	9.839173	8.819247	8.059830	10.266489	12.331181	10.620066	7.021210	10.074163	11.323974	11.727340	9.674315	9.676752	10.878311	8.925544	10.732527	7.700427	10.207663	7.670279	8.551816	8.896023	9.162038	10.400310	10.350197	6.891936	8.954594	5.931263	6.865033	10.112152	11.017833	10.958419
G041710	12.481698	13.027616	11.809750	12.694980	12.098659	12.353765	12.250521	11.445106	12.518677	12.721115	11.276464	12.088788	12.102040	11.631030	13.009362	11.586076	12.197887	11.866073	11.921457	12.341820	12.326273	12.669294	11.694954	12.265528	12.588554	11.753560	11.537312	11.191376	11.979082	11.890967	12.186353	11.806721	12.098654	12.397749	12.064452	12.092475	11.443323	11.649342	12.693589	11.612830	11.824124	11.671683	11.812476	12.405502	12.468826	11.477387	12.335007	12.371382	12.254460
G001608	4.118638	4.905282	5.455939	4.793577	5.114754	4.687093	4.999852	4.840801	3.967785	6.540418	6.101193	5.091068	5.268913	4.797816	5.443019	5.975864	4.589339	5.068713	4.897334	4.681373	4.054039	4.761568	4.221951	5.414996	5.159085	7.041313	5.815549	6.245934	5.880188	5.377496	4.052938	6.727353	5.357812	6.010216	4.572626	5.189817	4.902102	6.173952	4.157703	6.264221	6.731174	6.047973	7.151892	4.497493	4.700306	6.524016	2.493931	4.753444	4.496483
G032478	8.229767	6.619199	6.072916	5.072294	6.279295	6.587175	6.390893	3.115524	6.576325	7.049502	3.949567	6.173102	6.086472	5.727399	7.470101	5.719706	4.786981	5.945219	4.011104	5.853880	7.135434	6.232918	8.575713	3.459359	4.533736	6.282599	6.617504	5.146795	6.333517	8.115306	5.830759	3.284151	6.213171	5.662846	6.482667	6.081471	7.115317	4.700977	8.092068	5.655488	7.623573	6.351246	5.957790	7.014179	8.188230	6.213223	5.298340	7.058250	5.492072
G083417	9.893012	8.530741	9.326770	9.403921	9.437548	10.304764	9.625381	10.131319	9.704786	9.776627	8.562973	10.225660	8.208104	8.372393	9.758040	9.446529	9.321991	9.238937	9.044966	10.057112	9.374121	8.844233	10.217306	9.325990	8.785754	9.532339	9.569687	9.279732	10.168136	9.456332	9.298263	9.522422	9.267497	10.404379	8.471504	9.479727	9.359746	8.677551	8.999700	8.876165	10.332145	9.333594	9.651148	9.816161	9.319160	9.498146	9.471477	8.390646	8.665586
G006349	4.050486	3.026183	4.030959	3.690487	4.077567	3.627937	4.270862	5.183186	5.807843	3.807340	4.113828	4.899617	5.454375	4.194067	5.251187	4.618768	3.546512	4.962209	3.609549	4.133126	5.252907	0.771272	5.678269	4.890491	4.964003	4.628601	6.566643	5.411285	4.709295	6.306731	3.802553	6.205737	5.296714	4.427434	5.451689	4.838523	6.171759	3.799363	3.985199	4.420019	7.233675	5.121973	5.726297	5.870742	5.983968	4.555271	3.903065	3.793265	5.763433
G040484	3.357430	4.279849	3.244029	6.618773	5.554304	-1.356839	3.670464	5.743681	-1.356839	4.878106	3.216830	5.026107	2.879424	2.443509	6.839379	3.950264	5.146003	1.949337	5.653413	1.993072	-1.356839	6.116471	5.140915	2.394300	-1.356839	4.814170	6.029562	6.398918	2.681481	3.087692	4.042628	5.522959	3.239289	4.000389	3.228061	4.247677	3.944623	1.888183	4.847269	4.348035	4.197835	0.987070	4.644929	4.973483	4.381744	0.891905	6.045208	5.980593	-1.356839
G025786	5.438734	5.484704	5.162665	5.525694	6.381833	5.907818	7.369360	5.544183	6.874619	6.375259	5.206441	7.199032	4.708616	4.801281	5.364009	6.501946	6.603920	6.656245	5.890998	5.677431	6.762401	4.584749	6.959047	5.695921	5.035319	5.960269	7.071949	5.087518	6.976294	5.578841	6.028156	6.856556	5.441342	5.583024	4.724686	5.763914	6.397338	5.797556	5.273342	6.907305	6.635555	5.592544	6.906877	6.220025	6.553410	6.722193	6.021605	5.063069	4.166383
G040740	9.448194	6.060914	7.500855	10.401251	8.709834	8.981699	8.275059	9.372194	9.666631	7.137095	5.349372	10.191256	9.085187	8.670069	9.394784	7.274326	9.698408	6.827776	9.744749	9.483978	8.578463	7.709483	10.832231	9.068578	7.513044	6.126473	10.371222	11.530608	7.335070	9.318641	9.982282	9.839530	10.593698	10.065692	9.275833	9.602272	7.262738	5.507691	8.245866	6.894490	9.403751	10.757940	6.754651	8.702611	9.226602	5.884646	9.614694	9.138756	7.894849
G079203	7.970838	3.915354	2.503410	7.177570	5.505017	7.694963	6.437541	0.539880	6.394185	-1.920778	5.001834	-1.920778	4.292732	4.104812	4.407727	1.091438	6.906456	2.855854	6.552196	1.702631	4.540815	8.933536	4.601817	1.622034	4.991871	0.450533	-1.920778	5.297082	5.753777	5.178945	2.642770	4.434511	0.640571	7.232993	5.606503	5.736656	-1.920778	4.421277	2.825858	5.059700	6.669163	3.990568	2.413890	6.485413	7.096374	6.779749	6.501154	5.593923	3.926306
G035951	5.712261	3.994880	6.514486	5.962367	5.698006	4.549893	5.033540	4.601168	6.294583	5.075756	6.270636	6.901297	5.356824	4.287896	5.036453	4.543021	5.055042	5.780524	6.917264	4.675461	4.664368	3.134670	4.608493	6.510032	6.968892	5.829793	6.609397	6.710371	5.857429	5.215370	5.270841	6.763610	6.347654	5.722801	4.400304	7.781098	4.832695	5.833318	4.770524	5.988047	8.263754	5.259439	6.162721	5.589409	6.189714	5.435603	4.664702	6.221067	5.189971
G036953	2.807034	8.382124	5.245688	3.182402	5.896385	5.262102	5.472772	1.911186	7.481344	7.946479	7.150811	7.503270	7.198804	-0.750179	4.418304	7.726937	5.689655	8.254131	6.073828	5.360728	8.393516	6.568295	-0.750179	5.422654	8.346832	6.774143	4.451810	8.241394	6.704501	-0.750179	5.020580	4.876426	6.586581	-0.750179	4.613553	7.676105	6.275169	6.677549	2.848377	6.799672	7.472212	2.827779	8.796138	5.232459	5.680467	7.348409	3.075970	5.894349	6.019705
G068922	11.886058	6.848097	-0.038968	7.763268	8.137647	6.849586	6.209672	7.634593	6.805481	9.941550	2.711808	4.497057	9.156968	5.279444	6.018054	5.012568	6.152486	4.484793	-0.038968	4.976376	8.336248	3.888861	6.841708	3.316291	7.688256	2.912353	2.422933	4.757418	7.009885	8.426845	3.426223	6.854599	5.857351	6.034093	4.657721	-0.038968	6.029754	-0.038968	10.058013	-0.038968	8.483001	3.920704	-0.038968	7.404933	6.144346	4.504065	10.597532	3.279936	-0.038968
G061144	6.639635	3.499497	4.770107	8.208618	8.861525	5.915571	9.104836	2.278795	7.490537	4.383231	3.222180	8.879521	6.408920	3.583607	5.112795	6.951539	8.959983	8.006823	4.429619	6.680012	8.972597	2.785024	5.670489	1.838958	7.379630	3.448778	6.445385	8.956628	10.965827	3.725496	8.789475	4.607224	5.165378	4.522076	3.863969	8.179287	4.112079	4.375641	7.635880	7.824605	4.974731	6.544631	6.724301	7.053231	6.900087	5.191559	9.343457	2.537145	-0.659000
G039319	4.649317	4.863433	4.588069	4.125823	0.937477	4.572154	2.018185	1.242961	4.641293	3.740298	5.971155	6.286071	4.288483	3.128469	3.716333	5.707510	3.338464	5.031891	2.822337	4.735117	3.109359	-1.598675	2.433013	4.493985	4.614599	5.610828	2.995633	4.248478	3.239516	5.769327	4.956182	3.858229	4.702500	4.058326	6.010243	2.696859	6.568971	5.353437	4.423813	5.779966	5.893481	2.919416	4.584862	5.198918	7.071574	6.160676	2.987630	6.247541	5.785826
G054633	7.713478	4.299780	2.541910	5.796144	8.177292	7.593225	8.656570	8.308766	7.254914	4.559936	1.131748	6.553904	8.522756	8.496254	10.231050	6.484829	5.957737	7.121885	-1.563529	8.017121	6.567375	5.654638	10.392694	4.080143	5.218982	2.119138	6.625296	2.266277	9.197350	10.257917	4.396042	9.945848	4.132975	7.436402	7.110402	2.723762	9.192492	-1.563529	9.048609	4.706083	8.660566	6.207011	1.193892	4.490067	7.640912	5.089600	7.450349	4.137287	8.789064
G053916	10.306640	7.169417	8.672198	8.167786	9.476978	10.075439	9.986572	9.702081	9.750541	9.138019	8.665705	10.121666	7.844664	8.648427	9.192878	9.997750	8.995105	9.738757	8.720445	9.655619	10.073038	9.320542	9.566614	8.707058	9.818393	9.953053	8.365945	8.768132	9.067966	9.323097	9.108485	8.422922	8.643272	9.456795	9.307137	9.709198	9.408096	8.296734	10.040972	8.557984	8.871089	9.130421	9.403476	9.937968	8.853399	10.101790	9.541339	9.199328	8.318586
G050799	4.163631	1.703840	3.909046	4.158909	6.732506	6.270959	9.711474	8.218339	8.003737	1.563776	3.851757	6.584660	7.634846	8.629504	5.167891	7.545249	5.679998	3.504415	-2.005033	8.772885	3.670905	4.475465	6.901066	5.491410	3.319679	3.651098	7.267603	5.144456	6.324389	7.188294	3.408818	9.403143	5.780977	8.860257	6.665854	5.799761	10.047657	0.744930	5.228676	4.582506	10.243744	4.780648	3.767868	6.361464	6.071955	5.100647	6.088097	5.776523	8.073791
G007858	5.625033	5.106989	4.688411	5.385995	5.196258	5.378150	3.869011	4.600268	5.263892	5.469022	3.322833	5.128131	4.487112	3.880474	5.116826	4.710185	5.588659	5.621942	4.317410	4.387753	3.992446	5.654068	4.542758	2.771851	4.082637	4.040170	5.956840	5.135518	3.840776	4.928624	6.594407	5.152530	5.229895	4.367018	3.480945	3.875550	5.125512	3.354712	4.111841	4.496362	6.545602	4.934630	5.436376	5.856084	5.084745	5.390844	4.886154	4.658528	4.772789
G035334	7.590869	6.375238	7.923635	8.362632	7.692091	7.932659	8.075820	7.952537	8.009602	6.111130	6.592110	8.812867	6.779708	8.008846	8.660471	6.580718	6.639083	8.149729	7.497818	9.180667	7.549033	7.687723	7.579744	7.914238	8.331507	9.065617	7.884122	8.025547	7.996973	7.497582	8.379791	7.039009	6.882459	8.039155	6.873677	7.578930	7.906811	6.400745	7.323985	7.040602	8.602620	7.866494	6.227300	7.759312	8.505494	7.600548	7.188558	8.307369	6.887482
G027038	9.073473	8.616193	8.752306	8.891736	9.119389	8.790989	8.805652	8.782949	8.668315	8.553034	9.365356	8.156130	8.744970	8.223317	9.539855	9.472854	9.394550	9.375419	9.103326	7.976687	9.426309	9.250736	8.624303	8.356515	8.670354	8.669319	8.598316	9.324244	8.413446	9.492724	9.381176	8.134549	9.167856	9.484822	8.986400	8.623232	8.114586	9.335586	9.014320	9.511602	8.997923	9.272351	8.755172	9.168562	8.101295	9.327776	9.528387	9.120305	8.749817
G088080	10.354656	11.410337	11.443266	10.973070	10.654856	10.260840	11.135069	11.188069	10.696809	10.516189	11.597478	10.225281	11.072216	10.236892	10.659097	10.862248	10.714589	11.286327	11.099348	10.544619	10.977821	10.648169	10.244517	11.852293	10.257280	10.605659	10.585599	9.941725	10.839236	10.587214	10.081983	11.293457	10.488739	10.333370	11.518011	10.379357	9.957156	12.133025	10.410755	11.623012	5.169833	10.029061	11.268283	10.184880	9.867302	10.514687	10.642845	11.336748	11.535114
G087770	8.718345	7.327342	8.293480	7.501207	7.665919	8.413309	8.224501	8.205334	8.371181	8.214106	6.853063	8.163169	7.353763	8.080864	8.020401	8.549709	8.562063	8.385873	6.522877	7.910519	8.756505	8.490921	7.879086	7.050783	8.116091	8.281447	8.069266	8.911535	7.846128	8.418298	8.622990	7.633382	7.858281	8.076979	7.739383	8.079656	7.791552	7.530470	7.697034	7.058984	7.998345	8.063563	8.719237	8.376823	6.092199	8.849814	8.417897	8.057800	7.977516
G070072	6.578385	4.483360	6.176394	5.557273	5.158564	5.119052	5.524487	4.811892	5.066480	4.854520	5.434836	6.488944	4.883189	4.472710	4.785945	4.839021	4.478883	5.485159	6.507073	4.982396	5.528844	4.769743	5.161901	5.921815	5.077526	5.060846	6.255494	6.068614	3.642548	4.687671	5.420107	6.115919	5.254809	5.144540	4.249908	4.884188	4.170483	4.799935	4.751057	5.226957	6.455152	5.920517	5.760068	4.734191	5.871725	5.610657	5.558305	5.875041	5.046872
G024831	7.465161	9.025824	9.045828	9.518122	8.975415	7.943267	8.277485	8.269174	8.613993	8.583904	8.351480	8.981737	8.228041	7.368940	7.228170	8.546161	8.960295	8.187156	8.231202	8.579139	7.324315	6.921541	7.987986	8.457520	7.095693	7.773240	8.863765	7.384762	9.165136	7.400427	8.253373	9.545998	8.795972	8.046946	7.878755	7.503890	8.764576	7.798208	7.642144	8.788436	8.590972	8.819707	8.476665	8.554648	9.117624	8.298206	8.663213	7.534732	7.622090
G027043	7.308063	6.280847	6.525234	8.752959	7.162006	6.669754	6.474719	5.944497	7.855758	5.897988	8.768036	6.470148	6.558861	5.314829	7.359490	7.201518	6.850805	7.062931	7.726021	6.073360	7.489956	5.877542	7.303085	7.223634	7.854673	6.380836	6.950744	7.724743	7.594936	8.038513	7.609481	8.137249	7.844219	7.065102	6.508894	7.190736	6.291951	7.100798	7.522898	7.840915	8.381484	8.215879	6.834216	7.171437	7.418489	7.205325	6.553190	7.182732	6.428496
G083084	4.903340	6.492587	6.671025	6.143946	5.602410	5.928612	5.444551	6.963844	6.264061	6.091782	5.638965	6.150917	6.317283	4.301764	5.617770	5.769987	5.297655	4.615177	7.143735	6.681311	4.670862	4.999511	6.508722	6.399975	5.935854	5.878268	6.864638	7.380749	6.312341	5.562095	5.197832	7.070210	7.561730	7.744568	6.287411	7.152522	6.891929	5.732959	5.449556	6.013526	8.427586	6.165372	5.357997	5.075245	6.928304	5.484821	5.257175	6.134389	5.773565
G080958	-1.610807	1.764588	2.753383	-1.610807	3.948797	6.262583	4.238722	4.155322	4.484385	4.334342	2.675282	4.038998	4.041378	4.600089	1.318686	6.872863	3.356427	4.231182	2.154214	6.777210	2.665525	-1.610807	6.494512	2.487175	2.948798	3.724298	1.512805	2.200377	10.171259	6.072595	3.117327	4.101334	3.303184	5.672444	4.549101	4.648877	7.262599	3.333627	-1.610807	3.179667	6.200520	4.448347	5.315636	1.774405	3.879676	6.329731	2.130876	3.327786	6.196794
G085480	11.587836	12.030395	11.638173	11.438479	11.162924	11.212053	11.440930	11.387502	11.294112	11.429246	12.476082	10.975933	11.168293	11.350717	11.171095	11.459382	11.563091	11.858154	12.018373	10.748527	11.975043	10.851805	10.712486	11.532522	11.589531	11.947050	11.292261	11.674910	12.314943	11.214818	11.668144	10.439370	11.274849	10.854423	11.629583	11.303725	10.848595	12.910101	11.095958	12.124687	10.208012	11.271531	11.865504	11.159341	11.243474	11.803582	11.322501	11.295059	11.593077
G029118	3.297539	3.190357	5.537230	5.042508	4.693068	3.963054	4.784509	4.347512	4.583983	3.891127	3.987377	5.472308	4.390051	4.245501	4.286986	3.955044	4.212733	4.396975	6.242548	3.153900	3.030958	4.039228	4.064001	5.645554	4.301944	3.728695	5.864514	5.530904	4.385906	3.692234	3.904008	6.349769	4.405395	4.065153	4.269755	4.943228	3.796159	4.520344	4.152420	4.985913	4.757630	4.454374	4.366077	4.135931	5.505626	4.082104	3.679953	4.958144	4.288104
G004137	8.712972	6.349185	8.567649	8.668464	8.523572	8.447130	8.746011	8.610571	8.450378	8.363666	7.229425	9.387879	7.566524	7.047258	8.730655	8.831276	8.564137	8.847057	8.595602	8.412452	8.937614	8.782068	8.197243	8.501911	7.476981	8.330659	8.669785	8.373986	7.392772	7.992393	8.776117	8.863723	8.494859	8.575545	7.096552	8.476415	8.096893	7.148659	8.754419	7.803446	9.235518	8.296577	8.668842	8.456491	8.123030	8.696884	8.142403	7.825376	7.789671
G086021	2.671741	3.578472	2.906985	4.208469	4.478466	3.134475	2.259199	3.480597	2.273563	2.445909	4.125453	3.933056	3.501296	2.196396	2.414710	4.170022	4.224082	3.860295	6.869717	2.709798	3.060833	2.561642	2.510284	3.632156	3.150975	2.603210	4.789512	7.179686	3.892831	3.808888	0.736379	5.674982	2.073424	4.458937	3.156342	3.667830	4.763746	3.308370	2.058153	4.417078	6.640569	2.698315	3.985187	1.094720	4.363535	3.860247	3.808030	4.385176	4.036860
G039803	5.185995	4.021340	5.407177	1.815923	-2.234965	6.049459	7.002033	2.273672	5.009021	6.057295	5.877157	6.210895	1.573994	1.772057	5.603838	6.578301	1.207602	3.365821	4.579247	2.717596	5.171069	4.247873	1.695508	5.285352	6.011594	7.429275	8.822952	5.431499	1.654230	5.059404	4.359095	5.291732	7.016436	5.427084	-2.234965	4.701648	1.241422	4.928830	5.460938	6.069563	4.068380	3.798612	7.280699	5.595537	2.856454	6.596906	1.714808	1.181139	1.981408
G066605	11.018611	11.610401	11.386505	11.849029	11.490691	11.516159	11.107196	10.421207	11.716551	11.770587	11.625643	11.641061	11.364929	11.374076	10.309348	11.742847	11.715672	11.206268	11.574172	10.980243	10.965516	10.448501	11.186686	11.683622	11.895636	10.835734	11.339506	11.066942	11.328394	11.643137	11.609301	12.288732	11.815317	10.867529	11.553425	11.402825	11.587749	11.297578	10.853389	11.289554	12.057284	11.502510	11.525544	11.675906	11.451718	11.732419	11.420189	10.963840	11.754606
G066622	7.928786	8.084899	9.393905	9.270034	8.861658	8.737335	8.928975	7.077354	9.186591	8.351189	8.761134	9.753343	7.690809	7.934993	7.294271	8.671446	8.972191	8.863706	8.558243	8.615627	8.778095	8.165844	8.581773	9.173634	7.112159	8.032397	9.749836	8.914716	9.158479	8.223956	9.121716	9.561028	9.441585	8.326862	8.213091	8.922805	8.623293	8.646215	7.366497	9.239920	9.502321	8.619643	9.417149	8.531393	8.669549	8.646084	8.651282	8.296128	7.823045
G047336	10.371276	10.981339	11.220956	11.055736	10.703201	10.413485	10.601184	11.089692	10.160040	10.661192	11.754946	10.571786	11.086807	11.269058	10.174796	10.527138	10.825979	11.355901	11.632393	10.472313	10.343901	10.580338	10.383703	10.969602	10.205106	10.721474	10.968751	11.428722	9.837777	10.062694	10.779473	11.324428	11.141315	10.214796	11.350710	10.721712	10.949857	12.235445	9.734987	11.487804	10.080012	10.732690	11.150552	10.765470	11.066919	11.214031	10.619753	11.363007	10.422739
G082192	12.142606	14.260222	13.200668	13.335259	13.249549	13.717514	12.909577	14.207471	13.386544	13.555568	14.468570	12.840353	13.697199	13.906520	13.164152	13.394375	13.671400	13.872947	14.376758	13.151680	12.993087	13.458678	14.835522	13.268477	14.091022	13.285836	12.887408	13.335029	13.182411	13.453469	12.863276	13.144470	13.672053	13.775899	14.099298	13.114266	13.614294	14.172821	12.889057	13.856331	13.113972	13.359493	13.509174	13.127416	13.301485	13.566213	13.280093	13.262582	14.117439
G074149	6.006199	3.600632	4.414299	4.640066	5.087409	5.293253	4.838192	4.025283	3.807157	3.884576	5.350334	5.020781	3.764299	2.905233	5.424396	4.472164	5.034523	4.578245	4.617745	3.993346	4.548048	4.147926	4.490634	3.910913	5.380207	6.140208	5.179920	4.495603	4.232824	4.776789	5.005392	3.546031	4.150568	6.017011	2.341703	5.265623	3.510890	5.402200	4.739971	4.178810	5.568694	4.403070	5.112679	4.828307	3.250985	5.880588	4.879585	4.660961	3.105145
G051300	-1.892898	-1.892898	8.304277	-1.892898	-1.892898	4.446324	5.375652	1.275632	8.538648	0.779234	0.964188	9.019693	6.474990	-1.892898	-1.892898	3.753710	-1.892898	7.806516	-1.892898	4.475765	5.580489	-1.892898	1.228663	7.581881	0.469059	7.990561	7.567772	6.359008	1.529060	-1.892898	7.493646	5.267088	9.013330	2.744415	2.442549	9.493953	5.488989	3.683889	1.379915	7.758206	7.416643	6.652108	5.071899	5.042445	-1.892898	1.243024	-1.892898	-1.892898	-1.892898
G070969	8.539883	8.058926	7.903368	7.465659	8.201129	8.377226	8.274211	9.075567	7.468439	8.295255	6.777466	7.886648	8.310045	7.952698	8.500527	8.313610	7.830184	8.014113	7.692115	8.459458	7.561834	9.338690	8.212379	8.539545	7.579773	8.324336	8.326880	8.568834	8.041501	7.744591	7.673166	8.984223	6.512402	8.589903	7.820811	7.741298	8.881272	7.959488	8.457748	7.768377	7.754124	8.318110	8.203758	7.616826	8.080781	8.017564	8.462173	9.131192	8.128291
G006487	4.643438	5.834591	5.174458	6.310364	4.421232	5.404409	4.447468	5.882248	5.635755	5.237378	4.456991	4.136269	6.210410	5.980596	4.811050	4.932697	5.006480	5.663972	5.588900	7.027830	3.824931	2.975875	6.552355	4.876498	4.437901	3.615731	6.556494	6.336433	6.638547	6.501715	4.843661	6.471455	5.921139	4.747551	7.531222	4.854323	6.735647	5.438390	4.866483	4.728962	8.789699	6.186723	4.944275	4.127784	7.324988	4.143477	4.967280	7.640886	6.961312
G039618	6.404961	4.212729	6.742930	6.623014	6.654519	6.107123	6.400830	6.214567	6.670508	4.077209	4.788742	6.918038	5.841380	6.239734	6.598294	5.553920	6.168859	5.925700	4.979124	6.891490	5.788997	3.838642	6.891597	5.989737	6.226839	5.669264	8.340638	4.167453	7.674108	5.819701	6.442867	5.434397	6.962119	5.732801	5.294366	6.054121	6.518899	4.070064	5.247628	6.171641	8.161056	5.742686	6.629927	7.166756	5.882174	4.951282	5.936012	5.799193	6.099663
G061861	6.041790	4.817096	4.393451	5.363923	4.859153	5.528052	5.058654	5.044367	5.397724	5.243334	5.932747	6.406997	3.315795	2.159125	6.361590	5.884590	5.219363	5.852525	5.546391	4.693156	6.692784	4.433447	4.135736	5.573130	5.732323	5.292755	5.160486	-0.645900	5.926148	6.491358	5.645179	5.402610	5.219062	5.737783	4.260879	5.100811	5.879156	5.177543	4.294768	5.195658	6.166950	5.574289	5.475863	5.070256	5.784423	6.054397	5.205734	5.440378	4.409476
G012622	6.431024	5.070145	6.721377	4.895206	6.751378	7.144364	6.946009	7.475915	7.570310	6.200464	5.909278	7.775787	6.281365	7.779902	6.914481	6.996883	6.078353	6.486899	6.210275	7.086876	7.228668	5.474407	7.070466	5.736851	6.469644	7.269555	6.945914	8.133557	6.899322	6.990691	7.603578	5.474605	7.067488	6.954478	7.080815	6.851757	7.087047	6.115776	6.644296	5.897326	8.035160	7.431307	7.290920	7.271239	6.486858	7.381017	6.445530	5.491936	6.979592
G060981	5.018613	4.467162	4.714981	5.331760	3.100785	4.154208	4.269808	3.589626	4.304595	5.283808	6.000752	5.638085	4.122089	2.987232	3.796289	4.226161	2.760398	5.742538	5.725934	3.523503	4.483655	3.502041	3.604321	5.340989	5.773352	4.867439	5.642082	5.038668	3.957364	4.542950	4.629852	4.581417	4.928677	4.115160	3.293181	3.598940	3.100899	5.623439	4.148105	6.027804	7.041216	3.060176	5.024712	4.824879	5.829430	4.980535	2.926168	4.807427	4.881028
G004581	10.940280	12.073520	11.452600	11.374443	10.907327	10.428319	10.622880	10.885710	10.737541	11.154838	12.072385	10.750676	11.609039	10.150058	11.071684	11.149819	11.081738	11.369604	11.419620	10.348103	11.138559	10.630535	10.807350	11.245149	10.732331	10.730692	11.417978	10.602625	10.858287	11.417155	10.431063	11.481197	11.113098	10.780047	11.054016	10.881066	10.505789	11.884519	10.586614	11.699908	11.450598	10.889599	11.546629	10.673202	11.385120	11.228202	11.009450	11.177863	11.470678
G004496	11.061125	10.263400	11.119699	10.785193	11.765523	10.615654	10.784552	10.846194	11.110404	9.947297	11.291066	11.801661	11.737701	11.457981	11.548128	11.325830	11.367265	11.035610	11.644907	10.581533	11.391125	10.815020	10.181753	10.677560	11.380467	11.318271	11.555105	12.472106	9.881938	11.855093	10.700303	11.200103	10.429507	11.626465	10.940829	10.624052	11.412054	11.128431	12.733456	11.564447	12.674759	11.017558	12.134393	9.686319	11.244737	10.878590	11.390143	11.480407	11.375528
G005701	11.427235	11.986672	10.755715	11.089706	10.638675	11.890336	12.581086	12.037244	10.907978	11.382363	10.682128	10.589001	12.418528	11.217173	10.425788	11.251977	10.162555	11.585956	10.039267	12.070386	11.341239	8.849488	11.948609	11.378941	12.579769	10.957726	11.102624	10.524924	12.033612	11.836300	10.489493	11.711187	10.401164	11.646508	12.566906	10.986230	11.914208	10.876363	11.732260	11.431945	11.110422	9.802698	11.788366	11.029286	11.310876	11.279945	10.659372	10.254245	13.469452
G016147	8.004796	7.498596	7.855039	7.824977	7.627278	7.563667	7.522970	7.599400	7.409914	7.538996	8.342243	7.920781	6.932801	7.767189	7.341855	7.438008	7.687613	7.568585	7.385061	6.219999	8.198283	8.189276	7.102705	7.926829	6.813457	7.777978	7.582097	7.692771	7.480630	6.974216	8.295746	6.731528	7.187629	8.132835	7.783561	7.445404	7.057980	8.331620	7.222389	7.586970	7.027857	6.685234	7.779036	7.103674	7.614032	7.509953	7.471597	8.048331	7.721989
G042549	9.131512	10.048292	9.924814	10.487476	10.109180	9.690178	9.905795	10.235751	9.020341	10.610699	9.328222	9.887247	10.298673	9.683257	10.229513	10.055358	9.964850	10.103820	9.474576	10.229132	9.640842	10.242838	8.879297	9.808726	8.983256	9.530846	9.460306	9.106237	10.634047	10.081902	10.000189	10.445183	9.356053	9.537915	9.965420	9.032257	10.771887	9.221993	10.253079	10.251126	9.293558	10.256858	9.874874	8.949821	10.928916	9.786819	10.030976	9.587364	10.251050
G081087	9.800981	11.947131	10.703986	8.698301	10.138418	8.331152	8.124572	10.420839	8.580262	10.374118	11.534995	7.177721	11.510326	9.305506	9.620996	10.860558	8.227012	10.712741	8.791776	10.148959	9.606238	10.992240	11.495592	11.590954	7.754285	10.602943	10.489503	8.502783	9.177367	10.992592	9.642479	11.437614	8.580663	9.452466	11.323827	9.350796	9.639186	12.093320	9.891745	10.704432	11.026521	8.229332	11.387053	7.707355	8.158777	10.916100	9.449239	11.605878	11.678809
G000221	8.167412	7.950606	9.356316	7.684649	8.188294	7.244043	8.495499	7.556609	8.459661	9.273617	9.219524	9.378920	8.229521	7.349945	8.494059	9.372619	8.655692	8.723508	8.871555	9.048653	8.750054	10.217603	8.731325	8.916807	9.276720	9.593107	9.453928	8.688887	9.774036	8.421082	8.981742	7.801883	9.168113	9.034930	6.545714	9.405023	8.600345	8.722639	8.704723	9.128263	9.408984	8.580887	9.207268	8.941121	7.824460	9.371070	6.919027	8.322791	7.719670
G088618	8.289801	7.398623	7.864626	7.343334	8.025310	8.496536	8.239122	7.261374	8.417637	8.119601	7.219448	8.837567	6.787151	7.261449	8.647701	8.123223	7.778407	7.169263	7.571916	7.233464	8.709890	7.745055	7.908860	7.384388	8.091395	7.799745	8.638923	7.348236	8.094797	6.989544	8.648329	8.262577	8.971331	7.915735	7.454334	8.298011	7.995540	7.496440	7.425560	7.925599	8.386219	7.779835	8.074434	8.183605	7.097115	8.423865	8.436069	7.954235	6.129304
G057582	5.771920	3.693064	5.046079	5.135742	5.207854	3.342021	2.311036	3.359493	4.705977	0.793071	4.336197	3.807774	5.994582	4.832443	2.548111	5.922808	5.303392	2.052129	4.974497	3.335426	3.736586	-0.214780	3.534562	3.655569	2.376176	4.231719	6.424974	7.554037	6.692455	5.986048	6.828193	6.794109	3.873036	5.214066	4.083802	6.617420	2.292180	5.247918	4.101718	5.269116	5.767172	6.844135	4.355283	0.941697	5.080122	4.913570	5.578568	2.222804	4.539869
G082114	9.152003	8.774442	9.741698	7.941397	8.711937	11.134366	10.276313	9.326713	10.755540	9.822025	7.653095	11.073120	8.591122	9.071839	8.665978	9.944020	9.832543	9.828067	8.443461	10.515691	9.891880	7.813130	10.695222	6.744885	10.787309	10.080013	10.121493	8.581626	9.966010	10.113167	10.683489	7.678801	10.983495	10.733361	9.170359	10.140029	10.494240	6.804172	9.196066	9.014007	10.333547	10.079037	9.616133	10.766757	9.126192	10.220556	8.293811	6.261469	8.899831
G036108	6.423886	4.888640	6.652249	4.782811	5.230037	5.400368	6.001284	5.376780	6.749529	5.577807	6.089565	6.261421	4.342965	5.275763	4.278926	5.520370	5.096127	7.059733	6.077465	5.216108	6.730433	2.382133	6.210504	3.265191	5.906126	6.862347	5.239149	6.737974	4.614822	5.359378	6.964668	4.590255	6.698820	5.380775	4.122424	5.655557	4.520035	4.813695	5.276539	5.923701	5.345634	5.732167	6.602089	7.347580	4.813427	6.593685	4.763222	5.949593	6.006543
G009356	7.012966	4.456564	5.753706	4.601638	3.926274	5.245750	4.595156	5.318445	4.243027	4.471812	4.852537	6.760447	4.290296	3.136366	5.592355	6.062409	3.374731	4.247873	4.571556	4.164337	5.185460	3.058963	5.540719	5.014752	5.098871	6.120646	5.388181	6.264890	4.907665	6.054701	5.956042	5.944412	5.159631	3.658651	4.910534	4.821862	6.021897	3.891693	5.525347	5.243249	7.558910	3.745301	5.227727	4.468055	5.954115	5.610580	3.662118	3.962307	4.278190
G085202	4.939660	3.457169	3.943958	4.066406	4.137135	5.814923	5.455403	4.521541	5.487361	4.027679	4.538867	6.540978	4.375630	3.129886	5.625490	4.756010	4.459641	3.652025	4.565546	3.830704	4.357079	3.923058	4.959185	4.796748	4.892962	5.373386	5.956372	4.815071	5.168944	5.306472	5.619639	5.878819	5.992873	4.720329	4.578231	5.354158	3.640701	4.112043	4.354175	3.530068	6.191289	5.339483	4.454600	5.106147	2.994646	5.595373	3.952391	2.168738	3.617782
G025028	6.694919	9.210544	8.292065	9.005425	8.005898	6.902407	7.705605	8.195800	7.734813	7.688802	8.224060	7.769970	9.330713	7.020433	7.535485	7.235263	7.886492	7.708778	7.693842	6.616370	7.128967	6.735949	7.850054	8.070631	7.023781	6.784164	8.454068	6.381557	7.500796	7.426022	7.696749	8.592724	8.065979	7.289298	8.463163	7.444117	6.211965	8.739626	7.212091	7.791259	8.779135	6.802510	8.227649	7.692643	7.976722	7.650119	7.912758	7.151211	7.022349
G075383	8.806930	13.960172	13.049717	9.104940	10.421442	12.799755	11.402818	11.190044	12.888457	13.658954	13.848074	12.022598	12.534130	10.463022	10.622596	13.009888	9.858253	12.307218	12.191003	12.057346	9.984899	6.351981	11.297487	9.520324	13.579036	13.831447	9.864400	11.975222	8.691907	10.667352	11.126747	10.938610	13.676914	10.890011	10.266203	10.257290	11.580149	13.618890	10.684405	12.907905	10.521862	9.183534	14.294743	12.385120	9.719139	13.845563	11.218160	9.198107	11.274381
G005331	6.375607	5.269321	4.906620	9.397046	8.074391	7.574527	7.698106	5.554405	7.129485	5.141832	5.714628	7.777700	8.755256	5.883003	1.011238	7.573468	8.663323	4.958582	7.266258	8.481370	8.478977	0.641745	3.494124	8.093787	1.853846	4.422244	4.702215	5.126464	3.978675	7.490942	9.472366	4.095238	6.196288	2.016062	6.860178	6.236917	8.784667	7.934090	5.109537	7.944554	6.542866	8.267151	4.140017	8.813314	7.258907	5.788255	8.724083	7.951378	8.761106
G045411	5.550214	5.123086	3.868287	5.441908	4.640654	5.345322	6.342504	4.738902	5.253725	6.155571	4.085257	6.486286	4.945162	5.160528	4.997952	5.391782	4.195002	4.243864	4.963483	5.701174	4.977466	4.004814	4.999173	5.052565	5.296333	4.397802	5.564865	6.210674	5.737080	5.317444	5.127103	6.193670	6.246776	4.548625	4.357896	5.033628	5.835442	4.264705	4.450982	4.742904	6.763509	5.379541	5.394348	6.345122	5.334679	4.844577	4.543285	5.378881	4.578037
G038913	5.976818	1.512600	2.976750	4.606003	5.792444	8.000092	6.438816	7.220257	5.176635	3.241808	2.337131	4.464382	6.237359	4.993650	4.601146	7.875710	5.699523	3.022615	4.420705	9.537702	8.677142	3.222053	8.162512	4.696259	5.504159	2.825686	5.355248	5.554791	10.401195	5.633999	3.618971	3.694779	4.179658	6.537616	8.374522	5.027704	9.661744	1.395051	6.228823	7.261261	5.594234	5.120060	4.299001	3.393277	10.028882	5.681143	7.840408	6.768264	10.054963
G004222	6.604862	5.319992	6.212475	5.872318	4.125971	3.379607	5.813950	5.330403	5.239161	4.475449	4.614075	6.542400	4.515893	2.972210	5.235256	7.168230	6.414894	4.929380	4.223948	4.981143	5.480128	-1.382645	5.668418	3.960315	5.088709	4.342281	7.113693	6.074782	5.623668	3.406410	6.738525	4.838525	7.263924	4.749480	3.259990	5.648724	6.087231	6.552992	5.846468	2.590042	5.484598	3.830356	4.788145	5.093803	2.129547	6.203709	5.995550	4.979910	2.666612
G029109	6.291846	7.124434	6.221712	5.414881	5.534204	4.760756	5.668350	4.981187	5.942115	6.776652	5.864637	5.905437	6.389519	5.217758	6.388223	5.847093	5.615048	5.946722	5.279378	5.215547	6.223718	4.982637	5.323085	3.886248	6.096972	5.126989	5.849405	4.261662	6.640790	5.337959	5.182991	5.257849	5.868091	5.691016	5.169425	5.468119	6.139513	6.080876	5.790440	5.611042	6.313632	4.591159	5.896059	5.658530	5.276758	5.798448	5.869651	5.908325	4.448539
G007122	7.357322	2.160065	3.789257	6.320367	3.133216	4.282605	6.888121	3.430905	4.847322	4.548645	1.721606	3.908472	1.396307	3.018791	4.348242	2.747367	4.638607	4.690165	4.263243	3.263978	3.773724	7.570587	4.214086	2.715995	4.322776	3.030442	5.892861	4.989485	2.349499	4.425787	3.488621	3.480823	5.084759	5.591248	5.753752	4.019472	3.200468	3.137605	6.116839	4.126480	8.014555	2.457798	3.817335	6.253183	7.373238	2.034314	7.110410	4.099659	6.207365
G002064	6.733455	2.084251	5.417990	4.142030	5.419087	6.590905	6.851599	2.733852	6.569519	3.615177	4.239321	7.036944	2.310385	1.715799	3.764544	3.085258	4.568917	4.915904	4.700171	3.136546	7.086923	5.781429	2.904602	3.056722	4.518216	5.351698	6.944492	-1.193192	2.384188	2.767674	7.218738	3.114414	6.313324	4.946386	-1.193192	3.812484	2.808716	4.571803	3.418847	2.611797	4.193999	5.295481	6.558040	6.494619	3.262809	5.432267	4.993853	2.748415	3.535558
G051442	12.594441	5.889714	7.107231	6.514745	12.590973	12.800150	11.965373	6.056427	13.413815	10.081808	7.051021	5.254139	10.164807	12.997472	6.036340	10.046253	8.371338	5.743690	8.033243	7.588583	10.757988	12.471448	6.015972	6.947382	6.951559	5.436260	5.895450	14.328342	5.029289	11.657584	12.805740	12.472023	5.331755	11.943852	11.862006	6.486514	6.239408	13.718892	6.967204	13.751580	13.384936	6.658344	11.651862	13.046747	7.136539	10.340110	7.369690	13.298480	14.455710
G038936	8.612275	7.896482	8.070639	8.634857	8.106422	8.846307	8.315076	7.953035	8.267013	8.454655	8.352534	8.301882	7.258262	7.488672	8.664199	8.142404	8.197111	8.063217	7.520485	8.683712	7.779143	9.973251	7.343667	8.435257	8.497643	8.544452	8.390735	7.574822	7.693765	7.554228	7.857088	8.101969	7.899159	8.593591	7.875605	8.139434	7.956760	8.310366	8.758478	8.376998	7.951195	8.048911	8.132950	8.521383	8.471680	7.953592	8.074083	8.798154	7.743060
G031785	6.331377	6.407188	6.665014	5.248046	7.153911	6.478895	6.781025	5.273622	6.765549	6.694831	5.481123	7.201442	6.491295	5.617626	6.113662	6.626943	6.694979	5.678943	5.317567	6.666257	5.819725	5.101583	6.258149	4.814356	6.040125	6.615313	7.274521	4.877911	7.080258	5.976783	6.070186	6.852746	7.065914	6.453517	5.272144	5.488734	6.610007	6.577475	6.050882	6.408846	7.907876	6.462969	6.998785	5.766246	6.307822	6.937377	6.431974	5.705467	4.238097
G050774	11.042335	11.380234	11.106013	11.489232	10.815845	10.900449	10.638930	11.219717	10.958720	11.071428	11.255135	10.763308	11.472249	11.172873	10.925137	10.627797	10.903208	10.950394	11.168905	10.645597	10.806463	10.609742	10.649274	11.508544	11.294168	11.014699	10.861579	11.158358	10.778086	10.652376	10.815074	11.185443	10.853273	10.814311	11.031608	10.972936	10.231405	11.566438	10.662017	11.309528	10.635110	10.670813	10.960828	10.771951	10.978028	10.924618	10.709121	10.568531	11.885293
G047254	11.006071	12.007268	11.387080	11.899020	10.919151	11.397194	10.605917	10.943098	11.203163	11.318911	12.260323	11.009486	11.582975	11.091046	11.064112	11.057455	11.096331	11.228657	11.738387	11.006282	11.043524	11.853865	10.830096	11.269348	11.633370	11.185835	10.993802	10.487162	10.645065	10.834783	11.192178	11.054401	11.808403	10.816654	11.669258	10.826989	11.371537	12.039306	11.393002	11.709103	10.803520	11.356517	10.729439	11.422931	11.440856	11.159206	10.835300	11.394198	11.295496
G040913	10.110172	9.312526	10.138490	9.966217	10.235137	9.489584	10.514262	9.480290	9.737379	9.917166	9.745048	10.774887	9.113320	9.883154	10.859928	9.999328	10.115531	10.562639	9.944701	9.119980	10.693708	11.548755	9.943246	10.383788	8.841776	10.259736	11.049119	10.087055	9.934238	9.758746	10.463977	10.560430	10.117377	10.641740	9.698156	9.817916	8.954902	10.037426	9.536232	10.250780	10.112945	9.593386	10.805319	10.239332	9.536895	10.092209	9.959520	9.527003	9.401411
G038828	3.206003	4.973766	7.445171	4.226634	4.056839	6.539187	3.286832	7.076315	6.085713	4.902927	8.332473	2.541795	4.226588	5.785240	3.462971	7.543063	5.715121	1.700810	5.033082	8.614494	4.645744	5.733993	5.985872	6.149964	6.943181	8.044882	5.446816	4.964912	8.886996	4.572046	2.150544	3.516497	8.765458	6.617398	5.990980	4.767607	7.254752	7.673499	6.588091	7.652945	7.748760	6.554937	6.200080	3.837879	8.726173	7.618206	3.236856	8.130157	10.311398
G004304	5.540545	4.957115	6.323981	5.945940	5.720664	5.384970	4.960568	6.223485	5.219629	5.162937	6.700893	6.700130	5.541804	4.164875	5.831494	5.782823	5.071846	6.150449	6.750285	4.924501	5.310935	4.781530	5.747288	5.649214	5.427530	6.107070	6.891177	7.230902	5.397336	6.125669	5.481783	6.957187	6.511813	5.346250	5.855829	5.446727	5.673753	5.657094	4.765525	6.069050	7.388108	5.980207	6.504719	6.048979	6.475796	6.098841	5.408499	5.692309	5.451597
G054175	4.139132	6.613285	5.615670	6.581180	4.776504	4.531945	5.198352	6.482481	6.072638	4.968046	6.986335	4.488926	6.973234	5.253538	5.149329	5.852280	5.210247	4.504892	6.597933	6.018676	4.831342	4.225193	5.172415	6.628898	6.564385	4.843894	6.699766	6.517481	5.354573	4.975650	5.219069	6.340621	6.517550	5.459613	6.536221	6.326132	5.851054	6.397368	5.548951	5.591509	7.379415	6.148412	4.700284	6.224014	6.824877	5.614583	4.558828	6.524580	5.747786
G014120	8.118880	3.141541	4.902905	1.946761	5.161272	6.030583	4.254050	4.159914	5.894341	-0.539972	2.020725	5.165221	4.769021	2.320275	5.895902	6.369994	3.544950	3.892601	6.739735	4.693118	5.369905	4.726277	6.203643	3.372415	6.228122	5.093826	5.632795	5.303471	6.402664	6.325358	6.534810	3.213493	5.090188	7.775840	-0.539972	7.880982	3.394880	4.326785	3.164563	5.183737	5.160854	4.369311	6.742937	5.361751	4.255454	6.710990	5.543402	6.011396	-0.539972
G035180	11.146653	13.340321	13.827052	11.105752	11.732013	11.993635	11.402005	13.019112	12.160120	12.664703	12.684520	11.965162	12.118199	12.239443	10.841480	12.130584	11.412001	12.100063	13.716012	12.999924	11.116936	10.869530	11.814838	12.036801	11.605426	11.126361	12.726062	13.200170	12.541530	11.474870	11.292002	12.104755	11.896751	11.391822	12.395831	11.175632	13.672523	11.946753	10.540785	12.760560	13.825792	11.781451	12.459065	10.828463	13.088257	12.096682	11.366967	11.983401	12.313848
G070898	9.645216	9.859214	10.221944	9.907858	9.203537	9.052362	9.615578	9.323296	9.966700	9.545453	10.385289	9.974717	9.271851	9.545588	9.351645	8.949602	9.631161	9.399680	9.586654	9.558052	9.502715	8.865611	9.778598	9.662032	10.760564	9.662709	9.621624	9.838461	9.696400	9.317486	9.695486	9.209992	10.328158	9.312868	9.944778	9.693760	8.727256	10.162008	9.073786	9.652487	9.244601	9.321034	9.890781	9.645346	9.845558	9.487638	9.102337	10.178376	9.746483
G009234	10.058622	9.004465	9.528245	9.835643	9.982530	10.318638	10.199477	9.968936	9.900660	10.007122	9.738540	10.523149	9.116518	9.428106	10.349624	10.023339	9.719328	10.180860	9.798002	9.480378	10.595189	10.201877	9.704016	10.358306	9.905583	10.317993	10.261850	8.881867	10.668312	9.816701	10.530417	9.586219	10.874373	9.858385	9.059420	9.965415	9.937802	9.510122	9.802672	9.207954	10.238576	10.020771	10.200480	10.411750	9.192900	10.094752	9.834347	9.073847	8.820273
G074471	11.032942	10.997317	11.149119	11.166238	10.515008	10.309476	10.320090	10.679135	10.407128	10.907126	11.153358	10.328858	10.752117	10.299180	10.424634	10.722131	10.686144	10.832629	11.055710	10.647890	10.001729	10.988163	10.316721	11.415217	10.425016	10.591385	10.538721	10.680590	11.035653	9.760066	10.560440	11.344262	10.311145	10.398969	11.094486	10.679074	10.383057	11.721310	10.272215	11.509387	10.967952	10.407621	10.923053	10.362872	10.949227	10.747956	10.573854	10.600014	11.089465
G005337	8.243480	-1.462872	3.049542	6.711473	6.498444	4.329841	1.185941	2.718902	4.477741	3.035609	-1.462872	5.036612	4.553133	8.179497	2.385885	-1.462872	7.100627	-1.462872	6.862159	6.539632	2.958700	1.666609	8.842123	4.344106	3.407372	-1.462872	8.651479	7.997803	2.346557	3.872575	5.998608	4.050331	3.081450	2.519450	9.535099	4.591758	1.171837	-1.462872	7.149970	-1.462872	3.882581	6.946413	-1.462872	2.037315	6.775641	-1.462872	7.873782	8.505902	2.667024
G034524	8.246048	7.618005	8.541789	9.114222	8.696399	8.321380	8.742097	8.417066	8.139711	8.581594	8.056575	8.825913	8.370934	6.827942	8.011557	8.483656	8.165688	7.628598	7.233600	8.309549	7.855839	8.354425	7.157434	7.965310	7.505133	8.381909	8.749052	7.232228	9.434927	8.433086	7.998341	8.721743	8.514366	8.285816	7.922719	7.560216	8.741745	7.607200	8.157961	8.335853	8.433489	8.617851	8.294384	8.339726	8.427175	8.089611	8.500222	8.182400	7.958740
G080679	6.133975	7.432795	6.093421	4.857263	6.711684	4.851043	5.604956	7.231395	5.181676	6.621271	6.939041	5.813026	7.708152	7.137223	6.838661	6.570291	7.350635	5.265133	4.789607	7.910437	3.337367	3.379286	9.068290	6.564046	7.333893	4.178758	7.315895	7.896519	6.502214	7.967031	4.877987	8.393617	4.907744	8.042699	8.709729	6.541616	7.475527	4.293850	4.131157	6.928281	9.752040	6.376567	6.414720	3.028978	9.051497	5.403935	6.471120	8.246545	9.564011
G059159	8.705224	3.039423	5.194315	6.362248	7.419155	5.805162	6.967632	7.719545	6.885105	2.446709	3.460635	7.676974	6.590305	6.443263	5.609189	5.435315	7.128040	6.257730	5.407345	7.317307	8.107497	8.322248	6.922093	4.768180	3.967864	5.642672	9.251353	8.407689	6.813737	6.294004	8.208839	8.102587	6.566890	7.628286	6.394528	7.256479	6.130697	2.439031	5.489862	4.966222	6.939246	6.591273	5.577508	5.421012	4.436758	6.058467	6.785596	5.046494	3.532325
G059601	5.947033	5.270350	5.747554	6.675917	6.492935	5.372439	6.120465	6.669335	6.332900	5.954885	6.526969	6.131999	5.977938	6.443129	7.696159	5.466127	6.256786	5.451219	6.464751	6.012001	5.597622	8.958905	6.522726	6.372486	6.743949	6.247193	8.009632	6.402537	6.943683	5.499002	4.319065	6.341799	6.397031	6.153440	5.900825	6.589383	6.358633	6.220793	6.736862	-0.142390	8.177853	7.102574	5.831719	5.281001	7.027251	5.838818	6.885232	5.378143	5.592433
G075066	11.142641	7.713996	10.822068	8.804889	10.840447	11.461992	12.146441	10.930530	11.900049	3.890364	6.094546	11.571966	10.609793	11.417020	11.139100	11.568396	11.398582	11.092181	9.983656	11.730260	11.395731	11.101090	11.244565	7.830347	11.352295	9.907291	10.993506	11.447043	9.557379	12.267419	11.992093	8.721212	11.660862	11.345427	9.457461	11.565902	11.896096	7.025525	11.499659	8.719382	12.036640	11.127923	11.328246	11.796685	10.037232	10.622576	11.513351	10.007381	9.368985
G086481	10.932522	10.567588	10.353226	11.197364	11.069653	10.414704	10.727463	10.682474	10.306716	10.747342	10.459370	9.974669	11.046775	10.554827	11.061133	11.222900	10.769765	10.292343	10.248392	10.035821	10.773451	10.642513	9.973099	10.085662	10.467137	10.689690	10.114891	10.032656	10.728668	11.166835	10.645115	10.757419	10.246001	10.687876	9.538588	10.443883	10.815019	9.826615	11.277377	10.377298	10.446928	10.830350	10.856983	10.503665	9.953738	11.181643	11.372195	10.546693	10.082439
G028751	7.617810	4.292912	6.791600	2.407906	3.606935	7.025315	5.999334	5.893153	7.418605	7.122259	4.938206	9.108505	2.914015	7.592346	5.104359	6.371675	5.555450	9.079012	3.451724	6.869879	7.253671	4.399649	6.124921	6.239390	5.382557	7.552478	3.393479	6.341895	8.492838	5.919289	7.733949	5.067615	7.062928	1.665695	3.231720	7.396611	7.979157	3.392358	5.538349	6.324753	6.195872	4.436789	8.129468	6.385625	2.840071	6.898295	3.424201	2.264628	3.145191
G083554	4.295672	5.301919	5.729194	5.330772	4.455741	4.618612	5.368152	4.937463	4.421606	5.896678	5.379943	4.463941	3.940522	4.079229	4.837450	4.794697	4.792440	3.555175	5.389442	4.278741	4.942824	2.586518	4.973903	5.369835	5.609067	4.867381	4.858520	6.048399	6.015270	4.911022	4.314802	6.467634	4.566993	6.071192	3.938074	5.339660	2.865904	5.150701	3.467857	5.893583	6.697533	4.885996	5.804598	4.606066	4.853698	4.989922	5.179660	5.329529	3.583004
G084316	10.962837	10.609654	11.159834	11.048309	10.577215	10.332827	10.505297	10.841760	10.640680	10.392389	10.925936	10.663307	10.588190	10.726248	10.814981	10.528911	10.702000	10.725616	10.736764	10.258511	10.506387	10.655105	10.546625	10.717015	9.415380	10.353039	10.798686	10.603797	10.136840	10.536031	10.606794	11.021548	10.951178	10.650057	10.678446	10.748818	10.348935	10.796635	10.501604	10.754012	10.776609	10.476100	11.078369	10.518424	10.433494	10.127529	10.564203	10.589139	10.821934
G041429	9.369273	8.165940	8.037001	6.518774	9.574222	7.796247	10.247186	10.510907	9.307724	8.655424	6.454051	8.827023	10.841118	9.917807	10.961736	8.435171	8.618671	8.358035	6.625861	9.983258	8.498251	8.575205	11.783981	8.799453	8.614028	6.088771	10.533020	9.264449	9.101844	11.014370	8.094019	11.542214	8.553611	11.497168	9.684976	9.726557	9.644373	5.771180	9.969206	8.214914	10.534934	8.943052	7.896844	7.943696	9.128373	8.896814	9.097858	6.020428	10.583577
G040224	6.117495	5.815422	6.630686	7.184089	6.150898	6.036904	6.664257	5.625862	7.540354	6.549546	5.861602	7.648596	5.594814	4.397549	5.221334	6.661505	6.182801	6.394254	5.417975	6.086937	6.516753	5.800924	6.339540	6.109700	6.198047	6.559657	7.690258	6.113879	6.207757	5.951388	6.803063	7.602634	7.545172	7.392404	5.781939	7.242946	5.683435	5.616897	5.605933	6.071143	7.105509	6.349126	6.746625	7.050279	5.704912	6.644097	6.588553	4.992177	4.915295
G078083	6.072866	6.921161	7.631414	7.875704	6.397020	6.878888	6.821350	6.205172	6.309593	7.080626	6.884436	7.938664	7.112139	5.839149	5.497277	6.577311	6.398982	6.910083	7.704104	7.012595	6.371598	4.981404	5.832265	7.167316	6.320517	6.189119	6.380303	7.362385	6.438567	4.685198	6.361974	8.201482	6.793218	6.349418	7.013859	6.242585	6.491406	6.947029	6.082228	6.543584	7.752804	6.516332	7.018174	7.383352	7.005817	6.796544	7.004826	6.114416	6.663287
G047249	6.001473	4.072593	5.638748	5.076047	5.353621	5.249066	5.178316	4.653529	5.585659	5.211956	5.051382	6.734211	4.606420	4.201400	5.109255	4.749769	5.505269	5.608699	6.106732	5.265310	5.515834	5.603917	5.195685	4.566222	5.167696	4.884233	6.136002	6.771704	3.354995	4.653583	5.553942	4.763340	6.215729	5.434521	4.642528	5.522598	4.704190	4.880271	4.304033	4.460136	6.670679	5.642138	5.140116	6.055946	4.632382	5.294806	5.408186	5.083343	4.054761
G047794	2.730552	4.351302	0.960452	1.043477	3.654779	3.302981	2.803517	4.704357	3.805170	4.359672	-1.484575	4.315415	4.306429	3.038861	3.837577	4.553716	2.668222	1.720572	-1.484575	3.579385	3.019692	-1.484575	6.232530	3.863646	3.218776	1.745447	4.589858	3.932186	5.456463	5.649767	2.605586	6.290649	3.648987	5.230100	4.835864	3.519005	5.120357	2.460781	3.637069	3.164934	4.877416	3.813575	-1.484575	2.268131	4.078649	2.407137	2.758385	4.921464	-1.484575
G014873	7.339077	7.432707	7.030127	5.194590	7.167168	6.223851	7.307975	6.870874	5.984103	7.764204	5.101092	7.878568	7.349243	8.485203	6.887012	6.431808	6.635372	7.312298	6.799967	6.349985	6.706493	7.128841	7.207934	7.619832	5.581472	6.750865	7.277747	6.851161	7.603947	7.593372	7.698467	7.673709	5.879136	6.760397	7.552235	6.939967	6.601705	7.309762	6.100079	7.644120	7.747152	5.727200	7.672327	6.561177	7.547152	5.682014	6.648208	6.630844	7.371784
G046726	5.096388	8.201550	3.136791	6.654414	7.862150	4.295074	3.859474	6.626494	5.134605	8.522366	3.815675	5.221391	7.203048	4.370775	7.490055	5.676798	6.905997	5.546882	2.833215	6.161422	2.088686	3.369330	7.961377	6.301880	4.081350	4.800651	7.687923	6.668007	7.384465	7.991262	4.603732	7.954112	4.784924	7.723114	5.333605	6.545946	5.275816	1.637390	7.418824	3.804652	8.013013	5.830266	4.750959	2.929331	6.773121	4.934404	7.176541	-0.733484	4.742173
G054989	14.108215	14.209011	13.739989	14.733317	14.045506	14.498771	13.991180	13.289481	14.482897	13.537607	14.980283	14.072600	14.171330	14.470077	13.084409	13.844104	14.394623	14.734989	14.595208	14.101218	14.599169	13.866314	13.960219	14.239339	15.083733	13.902522	13.160482	14.206000	13.570625	13.614739	13.826186	13.672467	14.379264	13.998806	14.765953	14.450496	14.213725	14.522176	14.045035	14.165902	13.161089	14.476618	14.116200	14.424725	14.482636	14.412259	14.405509	14.585466	14.254531
G004292	7.552397	4.130463	3.947546	4.750751	4.264295	5.203925	2.435222	7.427888	6.837176	5.193456	6.088549	7.291568	4.019847	3.370972	6.941174	5.013399	5.821210	6.756062	7.329540	5.366360	6.934937	3.957732	5.259504	4.730922	8.121222	6.834651	5.514154	5.217947	5.326548	7.075031	6.822007	5.127333	6.561908	5.521126	4.224672	6.748096	7.657829	4.523425	6.003357	3.896972	5.854869	8.032132	1.900616	6.559227	6.637313	6.041121	4.492027	5.664789	5.299085
G079206	9.376057	-1.108723	3.944884	9.905049	2.365985	9.811637	8.477244	3.608587	9.158974	2.678754	8.654986	-1.108723	3.630731	7.512598	6.155507	-1.108723	9.319715	3.993852	8.913249	3.429124	1.922953	9.315454	2.680398	2.220601	7.861248	-1.108723	-1.108723	2.769731	9.190852	4.142546	-1.108723	-1.108723	2.500708	6.143836	8.268053	1.376960	-1.108723	5.220838	5.306729	9.173014	6.247841	2.470461	-1.108723	9.282730	9.622054	2.971753	7.798154	7.707524	-1.108723
G012019	5.644406	2.855031	7.351052	7.020098	6.451096	5.679656	5.847822	4.850139	6.054085	4.380059	5.413201	7.427045	6.377052	3.666336	5.797528	6.182741	5.834247	6.572614	5.909244	6.517320	6.557476	3.333883	5.798738	6.483080	6.720102	5.596016	7.369826	6.909576	5.204530	5.435227	6.469753	7.164837	6.542414	6.096736	5.178493	6.630158	5.363596	6.079956	4.287953	6.200846	7.947722	5.540794	6.688389	6.506822	6.509942	5.643307	6.529947	6.793535	6.166238
G051193	10.560976	9.339133	8.802134	9.944448	10.984475	11.329715	10.908843	8.191946	11.348376	10.707727	8.466282	11.977166	10.475682	7.871190	10.128300	11.037164	11.135686	9.702606	4.351324	11.050434	10.874577	9.043478	7.751437	7.236238	8.513353	8.796319	8.879137	6.913008	9.041564	11.128045	10.391935	11.330266	11.301461	9.922372	9.096516	8.652936	11.123814	7.783806	10.158658	10.209824	11.340710	10.004299	9.142585	10.623308	10.058303	10.318774	10.985054	8.612557	10.449021
G006746	4.942316	4.130165	4.888236	6.188109	5.174056	5.866160	5.300368	6.855721	6.461232	5.275113	5.261389	5.896554	5.588137	5.644560	5.275705	6.149787	5.477703	5.536930	3.278147	5.428850	5.046223	5.391294	6.178234	4.958567	4.837267	5.921488	6.471577	6.397788	6.391614	4.361738	5.891140	6.720126	6.702798	5.623814	5.435012	6.022095	5.794207	6.078806	4.416145	5.609829	5.908633	6.133853	4.495976	6.242808	4.535435	6.194489	6.454169	3.221291	5.907396
G020258	3.359907	6.629901	7.803396	4.327017	5.993785	5.880500	6.675733	8.650972	7.617618	6.596848	6.283072	7.689979	6.143111	5.871158	6.350296	6.597726	5.205354	4.670410	7.509747	6.592231	5.480437	5.828459	7.404459	5.576374	5.671436	5.343453	9.405208	9.234650	7.030012	5.249526	6.243728	8.716701	8.418436	7.925780	5.185735	7.523712	5.783791	6.021631	4.961091	6.561569	8.611611	6.798268	7.224511	7.320749	6.636424	6.502975	4.046904	7.920021	4.925491
G026356	11.829694	11.280843	10.975219	11.248240	11.062131	11.150384	11.651075	10.544638	11.518355	11.980886	10.882574	11.351747	10.840517	10.671694	10.699725	11.190548	10.847707	11.289997	10.109727	12.062492	11.210547	10.986624	10.804269	10.793127	11.758555	11.636177	10.462248	10.426432	11.681545	10.856755	11.049645	10.686643	11.781532	10.467406	10.365961	11.046490	11.484945	10.282987	11.173085	10.676347	11.632023	10.702500	11.036758	11.220891	11.020795	11.236186	10.870348	11.114490	11.251782
G027939	6.368230	4.958224	4.426465	5.981048	6.561764	6.682999	5.825692	6.632794	5.389034	5.814974	5.141594	6.050309	5.408881	4.564741	6.582592	6.135776	6.322143	6.538363	5.749135	5.407290	5.843941	6.410376	5.619190	5.248299	5.021172	6.415589	5.454984	5.393502	5.416834	6.446608	5.784423	5.246208	5.347115	5.491122	5.379861	5.225926	6.181828	5.034773	6.164993	6.061259	5.765235	6.242203	5.410169	6.009747	5.358751	5.919422	5.981876	4.815615	5.306856
G004534	14.559455	15.088939	14.242277	14.645168	14.430723	15.584170	14.196131	14.435806	15.413138	14.589777	15.439311	14.657051	15.247908	16.203132	14.219695	15.799933	15.006180	14.333277	16.569602	15.834551	14.086552	13.714048	15.766425	14.608580	15.487586	15.124726	14.735616	14.641865	14.358325	15.655674	14.921383	14.579757	15.326857	13.685443	15.564022	15.450922	16.413023	14.699406	14.840782	14.961466	16.020943	15.277005	13.991544	15.396648	15.893330	15.657604	14.589080	15.121105	16.182558
G088901	10.160284	10.472335	11.686258	11.392618	11.090733	10.371708	10.748758	10.394619	11.293210	10.502972	10.448487	11.738034	9.773628	9.715402	10.252102	11.166355	10.433470	10.310521	10.736298	10.198080	10.125724	10.142826	10.862619	10.166297	10.232034	10.955681	11.650627	10.676223	10.995959	10.029536	10.875034	10.854851	11.350770	10.930464	10.977683	10.953512	10.690411	10.795763	9.710841	11.202299	10.893350	11.359976	10.736065	10.721675	10.375743	11.118037	10.065281	10.667239	9.790919
G002312	6.828570	8.765607	7.527529	9.085204	6.404862	7.238206	5.717760	5.596218	8.145652	7.821172	11.077722	6.641882	7.652774	5.685083	6.321144	8.055049	7.393261	8.110539	8.039581	6.048145	6.713518	5.896829	6.945434	8.319432	8.575571	7.026768	6.455377	4.018136	6.961825	7.544601	7.186745	6.863493	7.340200	6.410732	7.675648	7.469596	6.229121	9.972811	6.438548	9.225292	7.510773	7.015029	7.679892	7.315659	7.989526	8.121854	6.201916	6.610553	8.114840
G072971	7.216221	4.625819	7.096675	5.621619	6.892291	5.185872	6.296014	7.471690	6.952781	5.299016	4.345224	5.195392	5.594894	8.022249	7.168850	5.635438	5.830879	4.547090	6.192018	3.530334	6.071369	5.465279	8.553749	7.580677	8.135911	5.880208	6.283690	6.668020	5.858881	6.400521	6.008419	6.448126	4.405325	5.274102	6.421656	8.426909	5.041648	3.638104	7.956761	3.024741	7.323069	5.983023	5.534150	5.209611	4.912941	5.369849	5.080247	5.850683	6.513166
G012270	8.006849	2.872464	4.610697	5.422735	5.763049	7.468993	7.835212	5.335368	7.065546	4.785491	5.461898	8.032833	4.900921	5.920540	6.162922	6.959500	6.774771	6.160884	3.640366	6.825879	8.304970	3.118435	5.711556	3.390715	8.599090	6.723494	6.933386	4.212085	7.056794	6.458079	8.397518	4.543451	6.782155	7.528023	3.960747	6.223486	6.396088	5.656362	7.276981	5.001173	6.228934	6.599630	6.597354	7.874926	5.201495	7.626816	6.774468	5.603271	3.009876
G014282	5.791474	5.830194	5.608891	6.862438	5.871591	6.074842	4.600484	4.645195	6.782046	5.102106	6.872305	7.009850	5.060273	3.219729	6.067881	5.973439	6.940227	4.908772	5.784068	6.446242	4.466198	4.177351	5.246688	5.765471	5.454261	5.081625	6.117323	3.233623	6.944061	5.380157	7.124321	6.018900	7.015152	6.061196	3.469180	6.257682	5.359249	5.941185	6.444787	5.795029	6.387240	5.979614	5.383257	6.931938	6.058577	6.160444	5.509737	2.710298	4.679006
G009978	8.464076	8.662314	8.710468	6.628108	7.894478	8.545653	7.459488	8.191809	7.935126	8.212086	7.631234	9.709227	7.905559	7.526115	9.356881	8.434331	7.019700	8.569278	8.415334	8.204568	9.023733	7.150171	8.565308	6.619324	8.871916	8.035653	8.745637	7.697496	8.228504	9.255971	8.767579	8.572307	7.899190	7.745887	7.000259	8.176282	9.901398	6.920470	8.371535	8.417615	11.494567	8.111037	8.308838	7.610667	9.059087	7.496539	7.661369	7.367021	8.054872
G001576	8.491553	8.369757	8.047075	7.968566	8.084185	8.762248	8.662610	8.953096	8.724436	8.369103	8.843800	8.815706	7.158187	8.359944	8.541165	8.538947	8.048335	8.047072	7.563824	8.737473	8.443750	8.871052	8.500525	7.544434	8.494540	8.548142	8.728711	8.715280	8.627126	8.567246	8.845023	7.790379	8.758093	8.374821	7.639735	8.462504	9.221929	7.838345	8.532503	7.099014	8.868236	9.010899	8.317715	8.613180	7.714003	8.546454	8.311886	7.037843	7.830507
G083289	8.019917	2.893558	7.480497	3.386879	4.114911	8.717859	6.752347	8.397792	9.606205	5.386427	3.250819	9.587233	1.825390	6.473353	7.542784	4.814995	4.250714	4.765357	9.781910	6.629804	7.045962	8.212536	9.097254	7.125200	5.362937	8.652416	9.487291	7.019848	6.769917	6.446798	9.605799	7.897960	9.724615	8.236881	6.227568	8.610140	5.440015	4.156211	7.006586	5.463659	6.284869	9.195822	6.185539	9.253061	6.532797	2.083116	3.808559	6.263494	2.677610
G014320	8.185384	8.842549	9.288887	8.463098	8.645781	8.142909	8.934079	8.686742	8.411161	9.044493	8.098072	8.472994	8.809639	7.400036	8.476953	8.434252	8.146439	7.388296	8.027255	8.969328	7.550707	7.699863	8.296884	8.444093	8.673536	8.448990	9.021231	7.897984	8.709941	7.570736	8.675837	8.604292	7.966138	8.616869	7.407357	8.150840	8.616197	7.996939	8.056763	8.464739	9.127068	8.478997	8.807104	8.200641	8.766234	8.375594	8.275827	8.350752	8.006898
G018541	6.063302	5.534161	4.890162	5.747701	5.772654	6.278923	6.300112	5.176254	6.981146	6.453171	6.007167	7.131910	3.382809	2.774325	5.043295	5.683529	6.068824	5.853413	-0.699406	6.126858	5.955456	4.265175	5.440221	4.965366	5.180049	5.941635	6.052178	3.580408	6.467929	5.575672	5.354592	5.878312	6.956489	5.333886	4.502606	5.226021	6.192765	5.817561	5.972256	5.865311	6.448920	5.929332	5.341357	6.865617	6.552032	5.998053	6.275951	3.481419	4.862362
G066727	2.700817	5.147493	5.179739	6.731301	5.276727	5.671490	4.665094	4.333258	4.065495	6.020392	5.818780	5.767964	3.885846	3.717747	2.933861	4.752974	5.540324	5.597683	5.894303	6.441606	4.157361	3.445971	5.536500	4.789629	5.010809	5.150470	5.166684	4.193711	4.493855	4.854302	5.685453	6.299557	4.621327	4.236861	4.593009	4.094322	4.586575	5.404272	5.106161	5.834669	6.327135	5.446307	3.737741	3.729849	6.510826	5.847505	4.730693	2.424960	3.728802
G089483	3.502201	5.664137	7.353442	2.170221	7.250671	7.738852	8.120321	7.401056	8.235606	4.999568	7.110975	8.565851	6.586882	5.851605	6.723905	7.641690	6.947103	7.133524	7.342228	7.224815	8.616723	7.361669	7.188106	6.284428	7.253077	8.562784	8.676696	8.218744	7.013706	7.477177	7.222898	6.450758	8.367509	7.888626	4.464090	8.328962	7.095429	7.909547	5.646883	7.203987	7.984014	8.551956	8.359975	8.242225	2.275540	8.376693	4.742844	4.782566	5.771091
G007801	6.070452	6.426190	5.111619	6.177977	6.204908	5.285184	5.550028	5.464266	5.581829	6.283016	6.378278	5.661281	5.304345	5.834423	6.920499	4.995575	6.116508	5.924353	5.216075	4.867758	5.330639	3.566351	7.559610	5.392628	4.055040	5.056237	5.545541	4.393185	6.888621	7.628940	6.009600	6.687160	4.668207	5.075732	6.187779	4.855404	4.709320	6.116670	5.438767	5.743932	6.221062	4.723015	5.598736	4.138879	6.222904	5.668181	5.609421	4.418963	6.713471
G034483	3.346570	4.809732	5.679544	6.548457	5.857454	5.196111	5.546838	4.250845	5.873894	5.708774	6.517429	5.643027	5.985076	4.834869	5.329562	5.415088	5.101782	5.854777	5.712985	7.165180	4.153407	-0.912762	5.287562	7.093952	6.819560	5.568907	5.604680	4.560805	7.039798	5.643157	4.612783	6.638771	5.596842	4.120512	5.571812	6.227084	5.922242	5.783736	6.135091	5.409228	7.027230	5.641214	4.765205	5.288477	6.511150	4.955124	5.498212	6.815142	5.962600
G023498	5.412635	4.873833	5.717527	5.449191	5.556591	5.473589	6.733686	5.424688	6.757296	5.099385	5.426415	6.942911	4.160901	4.924752	5.002209	5.724705	5.131038	6.094492	5.445349	5.475139	6.812999	5.161842	5.793541	5.462151	6.040386	5.440394	7.687418	6.510249	5.597134	5.242043	6.324564	6.303603	6.921847	6.140178	3.655882	6.006823	4.950753	5.754569	5.102870	5.831870	5.816042	5.370820	5.859239	6.645208	5.615739	6.250068	5.299232	4.434947	5.453695
G085853	7.238986	7.775185	7.043009	9.366227	6.910916	7.929673	7.273781	7.380582	8.324669	8.084241	9.004394	7.716376	6.238595	6.151758	7.409707	7.838139	8.112764	7.346563	7.588092	8.342489	7.215549	6.236368	7.635840	7.399799	7.589745	7.179829	7.038743	6.821431	8.294020	8.025405	7.845856	8.069895	8.077250	7.282389	7.176141	7.861004	8.355582	6.816712	7.643696	7.953036	8.435494	8.872776	6.979172	8.090271	8.063649	7.975026	7.542237	6.951521	7.794705
G032154	11.667564	9.718429	9.510699	10.304937	10.762941	11.078126	11.873573	12.337511	11.619644	10.350166	8.944633	10.815208	12.101155	13.261620	11.419907	11.183678	11.234202	11.249068	9.813722	12.622047	10.029804	12.170675	12.662611	10.329420	10.887647	9.288206	10.971092	10.333602	12.337762	12.843223	10.575193	12.189077	10.367602	11.758999	13.125774	12.076538	12.014438	8.545457	10.926274	10.322822	13.172329	11.111126	9.922268	10.177381	12.243884	10.349409	10.896985	11.975222	12.694170
G073891	11.359293	13.116480	12.381888	12.195126	11.833262	11.206465	11.861684	12.724962	11.550321	11.758027	12.631296	11.148355	12.816329	12.831153	11.623853	11.901929	11.842438	11.952954	12.522379	12.542673	11.675252	11.100376	12.140081	12.335745	11.959046	10.999977	11.686074	11.971981	12.819567	12.178973	11.149114	12.692220	11.553925	11.573547	12.772884	11.724733	12.484361	12.839380	11.421217	12.444245	12.208537	11.302749	12.007095	11.162746	12.394708	11.650568	11.863319	12.679151	12.558459
G077249	10.531179	9.688622	9.269516	10.653271	10.405153	9.928188	9.794313	9.323403	9.784157	10.269112	10.128649	10.090170	9.899364	10.450028	10.684972	9.924438	10.376419	10.715126	10.989369	9.626813	10.333033	10.739465	9.722570	11.387725	9.371137	10.197008	8.876180	10.232531	10.338648	10.051745	9.949666	10.290154	9.576257	10.010707	9.689857	10.180970	9.658196	9.860519	10.269586	10.745871	10.732888	9.494590	10.094004	10.345573	10.290972	10.836762	10.335178	10.371853	10.934472
G078791	4.151522	5.445342	6.720399	6.475423	5.029573	4.257702	5.191542	4.922164	4.652898	5.995797	5.795886	5.794781	4.148864	4.428090	3.312282	4.772162	4.846870	4.849815	5.239900	5.119984	4.501052	2.419854	4.136867	5.788703	4.368291	4.230120	4.431229	5.885529	5.991462	3.057505	4.623896	4.845480	5.460714	4.441087	4.632841	5.294901	3.398277	5.146761	3.585473	4.565873	4.754385	5.590812	4.951701	4.745413	3.596334	5.182798	4.853564	3.574727	4.439840
G040469	8.227239	7.961662	8.134169	9.611516	7.861105	7.940848	7.976314	6.467223	9.134163	8.231259	8.543891	8.754309	6.280550	6.133019	8.558541	8.527548	8.727703	8.210257	8.328208	7.839021	7.942434	8.776035	8.108063	7.933154	7.587235	8.203721	8.381791	7.646961	5.927452	7.462013	8.542161	8.859147	9.028158	8.400090	7.317856	8.097715	6.984431	8.272749	7.589889	8.531928	8.715863	8.070187	8.377769	8.439304	8.705181	8.612542	8.246920	8.399085	6.485718
G054592	9.851854	11.044545	10.458850	10.964162	10.644430	10.285358	10.365310	10.406028	10.453419	10.508594	11.322447	10.046653	10.865641	11.401980	10.603674	10.314428	10.278672	10.218637	10.986774	10.335558	10.140119	10.330749	10.277795	11.240220	10.496816	9.799378	10.929934	10.707830	10.340661	10.580349	9.974841	10.699960	10.587997	10.242363	10.878546	10.223981	10.461123	11.100371	11.935452	10.947454	10.489056	10.536095	10.257351	10.354561	10.738358	10.138693	10.433426	10.704323	10.987702
G073676	4.118827	4.222721	6.292998	5.059329	4.268488	5.207283	4.751515	4.498062	4.749751	4.927881	4.464817	6.129784	4.374740	4.524762	5.438551	4.517033	4.143019	4.296251	6.123541	4.270362	4.768684	4.295380	4.624691	5.316374	5.153913	5.486100	6.363074	6.397989	5.279554	4.904856	4.989872	5.854496	5.251336	4.681492	5.013829	5.159983	3.845562	4.614817	2.940301	4.845144	6.016503	4.978950	5.740582	5.303745	5.230765	4.683698	4.754787	5.559092	3.986444
G082883	5.217947	3.704662	4.952842	6.562769	5.850612	4.177177	7.808851	7.347224	7.645741	5.598317	3.432240	6.000254	3.947521	8.001175	6.862343	5.048018	5.737444	3.627872	4.618365	4.364152	5.974910	5.577919	8.435392	7.287118	6.981296	4.151901	2.650133	7.911988	5.491121	5.913473	4.852080	6.698474	5.644001	5.077049	5.595977	7.842204	4.474252	2.764254	6.086001	-0.380427	7.523145	5.664215	4.125705	5.195921	3.797874	4.590275	4.960371	4.411044	-0.380427
G006157	5.956714	7.872835	8.219695	7.600648	6.356193	6.780772	6.342197	7.903522	7.434695	7.252332	6.736445	7.527743	6.853185	7.306451	6.671531	6.157369	5.977989	10.498830	8.984327	7.314456	7.624274	5.135668	9.256395	9.369954	6.921055	7.324031	7.809841	9.241170	7.214010	7.911919	8.906562	7.153733	7.715452	6.150695	6.364966	12.787346	7.496101	6.594559	7.571647	6.032408	7.970007	7.161801	6.460241	5.291280	7.439797	6.405110	5.983814	7.196668	6.451818
G072481	9.480634	9.559617	9.286343	8.519434	9.452416	9.947290	9.628420	9.414718	9.663411	9.511177	8.663088	9.816731	9.282721	9.440612	8.867547	9.992787	9.599944	9.326130	8.137993	10.144399	9.506892	8.947678	10.829747	7.812409	9.407795	9.622052	9.808439	9.516722	10.413018	10.138105	9.650667	9.242720	9.721321	9.859196	8.661779	9.895319	10.095063	8.344543	9.573477	8.562522	9.939857	9.617501	9.793830	9.400561	9.164691	9.734173	9.458787	8.560883	8.835661
G043609	6.345640	7.308815	7.542791	8.203557	7.223748	7.003839	7.826154	6.416276	7.533139	6.997058	7.300945	8.277746	7.178358	4.984539	5.524386	6.597118	6.717646	6.351170	6.536150	7.380116	6.933370	5.990620	6.825422	6.584613	7.085875	6.750918	8.238760	7.581249	5.722746	5.559541	6.722791	7.117258	8.291496	6.398190	6.776446	6.496783	6.651263	7.188879	6.341782	6.081257	7.346922	7.518006	6.708424	7.669234	6.654457	6.559392	7.305840	5.748617	5.762993
G014095	-1.165185	2.204391	2.089273	-1.165185	3.361378	4.133828	2.137913	-1.165185	3.015177	2.900045	-1.165185	1.072083	4.183104	5.801945	1.064769	3.952051	3.423651	-1.165185	-1.165185	5.288683	1.808772	-1.165185	6.079610	1.359663	1.048347	1.020805	4.268213	3.503515	8.531328	8.131223	-1.165185	1.948550	-1.165185	1.875881	5.435252	3.519951	5.491199	2.070465	-1.165185	-1.165185	6.500187	4.540665	3.188342	-1.165185	4.853522	3.256907	3.429886	4.675246	3.696496
G069797	9.120414	3.133966	7.681618	3.453822	4.992737	3.534388	5.198841	8.720522	4.955120	6.508499	8.097589	5.070257	7.380787	5.599388	2.936271	8.511319	6.667912	4.489560	9.692934	4.542682	6.674908	7.609170	4.919931	5.766287	4.737838	8.770551	9.740145	10.728720	6.140183	7.790939	5.782904	7.999126	3.725782	6.582197	5.460568	8.577739	3.037710	7.947763	6.380222	8.667613	7.120998	8.302893	9.331037	4.957330	4.818842	9.410441	4.916464	8.773329	-1.988146
G063280	4.844184	4.431138	5.820195	5.632697	5.040508	4.297947	3.824229	5.156094	4.866049	5.239122	5.657188	5.768486	4.266117	3.141461	4.741413	4.369254	4.896530	4.725711	5.722274	5.079153	4.064505	3.803640	4.562347	4.537026	4.750007	4.605319	6.589169	5.909050	3.016706	4.153769	4.232731	5.602196	5.740418	5.050091	4.395034	4.120780	4.563319	5.380986	4.394250	5.587544	6.442212	5.605947	4.980780	4.619866	5.221551	4.826065	4.633833	4.493844	4.871742
G090913	-1.643196	9.398234	-1.643196	-1.643196	-1.643196	9.221313	-1.643196	2.976888	-1.643196	8.818083	2.993097	-1.643196	9.674161	8.068324	9.638262	-1.643196	8.749226	9.394096	9.360754	8.804615	2.442734	8.462791	-1.643196	8.726799	-1.643196	-1.643196	-1.643196	-1.643196	8.062907	10.652416	7.946122	9.760458	-1.643196	-1.643196	-1.643196	0.998950	-1.643196	-1.643196	6.782983	-1.643196	10.099767	-1.643196	6.217133	8.679258	9.859398	-1.643196	8.842580	-1.643196	9.460670
G030443	7.243858	3.772643	6.939470	6.568816	6.662049	6.471219	6.453549	5.070075	6.535443	4.217649	8.598842	7.249833	7.089528	4.959942	5.881084	7.214527	6.729402	6.318348	-0.566951	4.607686	6.588176	3.133394	8.246227	5.347536	6.484201	7.521309	5.679977	5.546280	5.686526	7.017635	6.677447	6.263939	6.772008	6.117330	6.286671	7.042679	5.228433	5.243240	6.476943	6.895600	8.867000	5.599502	7.229485	6.814776	6.468017	7.602271	6.435431	5.373519	5.305125
G011146	7.633296	7.674969	6.717087	6.055319	6.606545	6.318627	6.880875	5.845853	6.562616	6.880082	6.075278	6.707588	7.469914	6.883703	6.861715	6.993535	6.726972	6.319193	7.454797	6.010708	6.955926	5.772894	6.479954	6.295755	6.221253	5.874195	7.656295	6.606244	6.034256	7.123774	6.344940	7.765821	6.353964	5.579528	7.722508	6.947754	6.012069	7.238458	6.132273	7.353848	6.632148	5.820730	7.425713	6.984249	6.694959	6.654946	6.879135	7.191923	6.384546
G056238	3.162941	2.640680	5.815649	3.710049	6.159756	5.902853	6.973178	7.467034	7.064310	3.029905	3.469951	6.271220	7.496983	6.883655	6.224300	7.671214	6.656356	4.040474	4.334360	8.140447	4.348569	2.971315	5.969742	5.138279	3.861127	4.784989	6.219987	6.665439	6.939659	7.564188	5.161555	9.512324	6.459472	8.362938	6.575890	5.705207	9.786676	4.179998	4.939527	5.965542	10.373562	6.235721	5.957780	6.786494	6.883913	6.150223	5.079052	6.362518	5.575371
G067721	3.780680	6.557077	6.444264	7.238114	5.465511	5.472246	5.619479	4.537181	6.826707	6.060138	6.570408	6.584244	4.865855	4.165314	4.943851	5.677856	6.459879	5.569782	6.136206	5.576815	6.691708	4.375162	5.813336	6.581299	5.933727	5.938621	6.021759	6.344532	5.663428	5.760953	5.522954	6.439141	6.818030	5.502096	5.369047	6.612513	5.043643	6.400359	5.255534	6.305383	6.418363	6.110635	6.280858	5.788418	6.971645	6.387782	5.994295	5.449116	4.843571
G059434	4.157672	4.077748	6.142053	3.585999	3.654322	2.197298	5.589124	4.785046	3.671588	2.216775	4.735958	6.154982	2.834442	1.925009	3.791413	5.928365	5.107511	4.261519	3.357114	4.315237	4.557907	2.695815	4.769723	5.699925	3.846264	4.700129	4.402147	1.941129	6.543182	3.550272	4.844000	7.123400	4.143678	5.911033	-2.082880	4.586636	4.614793	4.550075	2.545129	3.933543	6.569633	5.331252	5.876923	6.062865	2.087399	4.037680	5.321634	2.740834	5.168517
G053875	3.945007	4.947847	5.070796	4.561360	4.558729	4.049529	4.311435	5.922208	5.027088	4.381802	4.713726	4.469693	5.012991	5.076172	4.033299	4.887818	3.538920	3.241116	5.839726	4.486407	4.023190	2.954208	5.059298	5.190306	5.397477	3.909976	6.303507	6.973207	4.860477	4.529937	4.059876	5.568385	5.173298	4.446907	4.938309	3.930404	5.143315	4.973559	5.471586	5.010959	7.898121	4.729051	5.000743	5.667452	6.502936	4.332798	4.635194	5.281666	4.942025
G087506	4.968856	4.757865	5.954604	4.594118	5.163826	4.576263	5.259096	3.834438	5.848388	5.023208	4.844836	6.716652	3.179985	3.603243	4.963948	6.155798	4.935768	6.144893	4.693709	4.628327	5.534652	4.016502	3.890555	4.534883	4.884749	5.342228	5.628453	5.935125	3.807064	4.111474	5.347025	3.897373	5.795696	6.134705	4.058159	4.892552	4.783885	4.589263	4.459988	5.878085	5.840036	4.902832	5.604093	5.470828	4.775424	6.159447	4.665805	6.044196	4.965054
G007291	5.047566	4.535316	6.183872	5.453920	5.130284	5.049818	6.204032	6.175205	4.952594	5.027855	5.022412	6.312084	5.269050	5.974762	4.521321	5.609615	5.189275	5.607298	5.941058	6.112025	5.438149	3.743659	5.169448	5.985293	3.997486	4.548391	6.582220	6.937933	5.531772	5.278390	5.694649	6.154184	4.267032	5.840583	5.846784	5.135601	4.899465	5.178803	4.378174	6.233391	6.448221	4.523214	6.593917	5.141610	6.096614	5.241445	5.594621	4.971462	5.975106
G032439	14.544409	13.917775	13.696733	14.658220	13.895386	14.513849	14.076857	12.622831	14.439280	13.212692	14.648238	14.156460	14.014881	14.538133	13.401575	13.566130	13.919180	14.589438	14.950574	14.263883	14.868513	13.910964	14.406082	14.831356	15.049700	13.959734	13.304318	14.638690	13.443766	13.309216	13.624543	13.664502	13.809918	13.993226	15.156856	14.942298	13.857802	14.721425	14.154996	14.556240	13.226389	13.979998	14.023620	14.752148	14.668705	14.410943	14.028986	15.549270	14.694222
G003571	6.606045	7.098427	5.493147	6.798946	6.972468	6.751568	7.620296	6.892983	7.628293	7.142157	7.538047	7.405544	5.660330	5.866033	5.903472	8.003777	7.458277	7.777672	6.126030	7.458319	7.379741	5.773607	7.123970	6.670893	6.546269	6.755286	6.407960	6.037602	7.018832	7.060870	7.169295	6.798776	7.023737	7.070252	6.316762	6.838570	7.344938	5.663290	6.436227	6.419149	7.805536	6.744636	7.033889	7.154745	6.833654	7.585755	6.926069	5.532626	7.153659
G082776	8.254178	7.403268	7.480002	8.140285	7.461124	8.196870	8.088559	8.378084	8.111381	7.424980	8.088467	8.567026	6.794031	7.488836	7.488142	7.841966	7.441004	7.699060	8.341489	8.198200	8.934393	7.958771	8.981173	6.602488	7.987923	8.155251	7.876811	8.083405	8.062517	7.764639	8.211572	7.385574	7.516871	8.756222	7.126744	7.782877	8.147629	7.642944	7.568612	7.190775	7.975675	8.049746	7.700827	7.832769	7.520111	8.315117	7.867890	8.299421	7.474443
G042911	6.330448	3.863605	6.190063	5.065407	5.049466	4.642883	5.006395	4.671301	6.230044	4.663532	5.086468	6.574256	4.319585	4.773213	5.887128	5.754312	4.744032	5.077855	5.545857	5.615303	5.751265	3.858179	5.615418	4.083656	5.226014	5.429391	7.986928	6.895748	5.246801	6.199754	5.904622	4.505386	6.243749	4.799854	5.223160	5.455908	6.070374	4.750812	4.631755	4.838348	7.339315	5.656307	5.997674	6.022375	5.520042	5.613820	5.109655	4.744579	5.323287
G067689	5.345270	6.397557	6.532388	6.482545	5.102016	4.692023	5.503527	4.195083	5.414047	5.461203	6.430176	5.541137	4.906606	4.038265	4.531893	4.869009	5.993425	5.633011	5.617386	5.293148	5.879777	3.612177	4.729839	5.745016	3.998871	4.468666	5.165742	5.587667	6.644828	5.732637	4.926747	5.947683	3.929474	5.769803	5.783157	5.506327	5.004790	6.056744	3.838594	5.933726	4.996715	5.556447	5.450741	5.025275	5.592769	6.100843	5.092583	4.028565	6.381397
G082872	0.958732	4.864791	4.772797	3.803398	5.064209	4.515932	3.375764	5.614167	5.582877	1.685792	4.448981	3.166687	3.735803	5.081189	4.445860	4.150499	2.614982	4.663703	6.042498	0.488624	2.661780	6.738927	4.928075	4.787255	2.879609	3.654415	6.108846	4.233288	2.556771	3.969122	4.440170	4.488096	6.177006	4.859312	3.298850	5.826600	4.103300	5.109225	2.388231	5.672768	8.028135	1.468429	4.099614	5.367579	3.933447	1.703390	2.621615	2.977995	-2.266602
G047240	7.061907	6.326813	5.564271	5.883563	6.989038	7.417899	6.407050	5.537639	7.779184	6.739971	5.424986	7.954734	4.418140	4.575629	6.494010	6.766587	7.282316	7.158250	6.456184	6.264429	7.014420	6.910118	6.220697	5.577728	6.195529	5.756982	7.388021	6.763969	4.300413	6.753688	6.513270	5.640379	7.068605	6.748964	4.870521	6.270153	5.882803	5.351877	6.221506	6.117529	7.524548	6.957763	7.069198	7.350941	5.755509	7.410070	6.705871	2.935734	-1.072238
G035934	2.042705	2.399766	2.548418	3.237765	2.713049	3.611535	1.527495	6.071663	4.846200	3.999596	-1.673254	4.724274	2.641908	5.187112	3.265912	1.017513	2.279985	3.794090	3.962814	5.090598	3.323650	2.516259	4.256791	3.854616	3.344443	3.789469	5.110257	4.447335	4.370764	1.044149	3.776745	1.344000	4.278243	5.298627	3.628300	3.991266	7.322449	0.747721	-1.673254	2.117483	5.913223	5.333744	0.981149	2.682004	4.395024	4.169380	-1.673254	4.138112	5.639727
G058810	3.292210	5.547252	3.704564	2.730225	4.017629	5.132758	6.228848	-2.055952	3.777126	3.408087	5.370740	5.514109	2.928544	1.150490	3.898588	4.602558	8.317270	6.881179	1.973621	2.965350	6.080908	0.423804	2.849685	0.650973	5.167841	4.540965	3.254253	2.023027	2.558316	5.446892	1.560228	-2.055952	2.857390	3.872946	-2.055952	0.558247	1.978541	4.457484	3.027680	5.035388	4.049069	1.708285	6.667402	4.391501	0.832738	6.318566	5.525943	-2.055952	2.218943
G007428	8.583629	9.271502	8.673839	10.019595	8.795033	8.606962	8.634870	8.641111	9.011515	8.998998	10.035867	8.479530	8.769156	8.890907	8.795605	8.595675	9.042525	9.212264	8.981024	8.657096	8.702925	8.881968	8.663265	9.267485	9.534166	8.530000	8.846817	8.491494	8.746322	8.733232	8.546945	9.086703	9.020950	8.021629	9.093164	8.579320	8.699281	9.758045	8.727233	9.567408	8.267628	8.648854	8.598234	8.885629	9.145460	8.963335	8.802731	9.033580	9.542321
G079181	9.692436	11.342059	9.483187	6.097953	10.057543	10.725913	8.963835	10.517532	10.242728	10.781483	9.852171	8.433815	10.571348	10.126679	9.721488	11.380449	8.940926	9.423098	7.367786	9.793115	4.947872	7.373935	9.847927	9.531434	9.809525	9.632429	9.917112	10.671628	12.222053	11.180230	7.264983	9.854214	8.275186	11.822906	9.032742	10.218753	10.383789	9.815664	11.407742	9.638780	9.949843	8.926567	10.477142	8.020273	9.658141	10.638040	8.762319	10.038131	9.823374
G012825	10.283014	9.632017	9.927010	10.073787	9.700950	9.916683	10.161799	10.751263	9.836436	9.802824	10.073150	10.346876	10.007973	10.940257	9.987512	9.999162	10.321567	10.696702	10.199801	10.452557	10.464012	9.805687	9.789269	10.553770	9.707435	10.053541	9.965167	10.523072	9.987713	10.236319	10.879176	10.476284	9.738526	10.521909	10.457944	10.166076	10.265336	10.373391	9.588807	10.201361	10.482385	9.854588	10.077376	10.061195	10.132960	9.946245	9.727945	10.036347	10.828681
G042341	7.449657	5.088376	4.033865	5.821973	4.451623	4.239969	5.198282	5.398702	4.382537	6.175270	4.951475	3.005748	4.743390	6.436793	6.299061	4.720573	4.600061	3.419548	-1.223682	8.208015	7.081985	5.261563	5.551772	6.517382	5.734620	4.423925	4.219551	4.357768	7.390363	3.736144	3.877440	8.074282	6.080061	4.127742	5.288922	5.879944	6.918347	4.790383	6.339662	-1.223682	6.588293	5.941524	4.030593	7.043676	5.544788	5.748998	4.961344	4.627321	5.644766
G085950	7.527744	2.959331	4.298794	3.940798	5.204898	4.729025	4.905835	4.907137	5.812097	5.175816	3.032029	5.713184	3.952878	4.092173	4.530787	4.972021	5.750420	4.133569	5.935580	3.780059	6.291464	6.027179	6.531411	4.986745	4.679070	5.910659	6.748272	6.754059	3.913236	4.041325	4.696940	5.027755	5.834185	7.099865	4.181115	6.086458	3.142478	3.499374	5.595015	5.109986	5.549228	4.615371	5.069342	4.991540	4.311929	5.720218	5.506530	4.170205	2.751259
G075989	8.792230	7.374175	7.019543	7.825414	7.943089	9.227200	8.244233	7.388557	8.337288	7.991995	7.784825	8.721453	6.615348	7.043211	8.830109	8.100159	8.017724	7.994491	6.680018	7.574200	8.202453	9.282408	7.074275	6.609095	8.489733	8.624549	7.710443	7.758130	6.885730	7.721450	8.681269	6.461746	8.041297	7.897978	7.788275	7.643274	8.370858	7.206023	8.403177	6.849960	7.577998	8.224686	7.696144	8.953037	7.377706	8.113592	7.939887	7.762639	7.202082
G033714	12.698879	13.787059	13.122277	13.182187	12.865514	12.555322	12.487986	12.166362	12.691466	12.796289	13.316574	13.019481	13.523458	12.775577	11.799397	12.601726	13.025322	13.038223	13.415387	12.740132	12.856762	12.435835	12.606392	13.409022	13.256952	12.501900	12.615694	12.564689	12.706770	12.419039	12.846775	12.882110	13.025872	11.872868	13.478075	12.542150	12.872236	13.616966	12.172936	13.365609	12.590242	12.452296	12.611000	12.960581	13.470177	12.791897	12.669211	13.248044	12.892164
G005287	5.196597	4.529095	6.048787	5.919084	5.128874	5.664424	6.299586	5.566604	5.947378	6.614123	6.023540	6.942315	5.227763	4.792422	5.916626	5.758807	5.701048	6.160266	6.490912	4.903609	6.045251	5.018330	5.699994	6.469959	5.127169	5.397601	7.075185	6.756755	5.174565	5.285678	5.815500	7.467751	6.109685	5.298480	6.310230	5.618885	5.029611	5.316349	5.469773	5.283714	7.115372	6.156460	6.200903	6.047105	4.991818	5.636185	5.508951	4.611588	4.539546
G053781	4.061737	4.480418	3.139064	1.274733	4.405706	1.468335	3.196185	4.468189	5.905468	1.956285	2.165553	3.201267	5.577992	2.536929	5.790836	5.193027	2.324386	-1.485166	-1.485166	3.239671	3.432185	1.721862	6.384403	1.981349	-1.485166	2.397958	5.204369	5.409184	3.327411	6.221354	2.094926	7.271622	2.638380	4.475049	4.726077	4.342554	5.725502	1.949200	2.626309	-1.485166	9.803269	4.727792	2.756151	2.987481	4.332467	2.763453	4.226058	3.355646	4.235996
G062394	13.078696	13.523847	13.397847	14.144445	13.318745	13.595572	13.277035	12.759313	13.775161	12.778042	14.366582	13.816340	13.228041	13.874994	12.501785	13.052619	13.849540	13.625723	13.933117	13.807614	14.102465	13.324279	13.579439	14.135891	14.533495	13.398642	13.441491	14.447622	13.074855	12.887659	13.212048	13.910577	13.602144	13.204062	13.566992	14.100269	14.017384	14.214239	13.324691	13.754591	12.459990	14.122535	13.428785	13.401990	14.233826	13.910903	13.638165	14.103678	13.423321
G049157	9.752177	8.654554	9.152657	9.709920	9.779196	9.740420	10.163548	9.841378	10.000660	9.536845	9.226388	9.603779	9.374844	10.086513	9.918094	9.764159	9.863863	9.792607	9.707370	9.756381	9.697599	10.036458	10.342616	10.012416	9.885007	9.867584	9.753308	9.448974	10.135823	10.499454	9.644042	8.866685	9.488697	10.057386	9.729008	10.171141	10.283071	9.002083	10.554793	9.684793	9.407077	9.812941	9.548606	9.608950	9.664495	9.875598	10.055006	9.995555	10.502402
G079657	5.408796	3.690996	-0.563672	8.574053	8.729748	2.252968	6.192663	5.520125	7.974242	-0.563672	-0.563672	8.455604	6.575452	4.145773	4.066810	-0.563672	7.673226	5.585355	5.778030	6.724122	6.736619	2.494746	4.596943	3.222377	-0.563672	-0.563672	7.335301	-0.563672	-0.563672	4.447742	6.728377	5.029644	5.870488	5.608605	6.016671	4.178764	5.497460	-0.563672	6.392808	-0.563672	4.130040	8.582431	-0.563672	6.422098	7.931948	-0.563672	8.446338	3.538300	4.357468
G032621	-1.769756	-1.769756	-1.769756	-1.769756	0.949900	-1.769756	2.108803	1.277488	-1.769756	-1.769756	-1.769756	-1.769756	1.447696	3.299423	3.847767	-1.769756	3.703968	6.974797	-1.769756	-1.769756	6.692426	0.603823	1.232317	3.488138	2.021570	-1.769756	-1.769756	-1.769756	2.004582	1.906129	-1.769756	1.425585	0.653304	-1.769756	7.639807	6.814448	-1.769756	4.602029	7.103987	-1.769756	3.914034	6.692556	-1.769756	-1.769756	5.450988	4.768992	-1.769756	-1.769756	-1.769756
G015596	6.024043	2.911557	6.459595	5.498052	6.157255	7.174705	5.886733	6.283589	6.254593	5.033509	4.279388	5.019536	5.583652	7.402826	6.715979	6.979122	5.312712	4.629847	6.152426	5.627795	8.886232	3.347273	8.819371	6.294815	6.115273	3.847968	1.976899	5.543504	5.976320	7.366285	5.178725	4.787511	2.631045	4.899164	5.125355	7.417660	5.178278	3.236878	5.248370	4.268233	5.400286	6.865289	3.513078	5.368427	6.786296	1.828891	4.723000	6.398542	5.217039
G047369	10.455919	12.659212	11.458718	11.362383	10.841445	10.724708	10.591056	12.698206	11.712082	12.442592	9.171871	11.880670	11.516263	11.224038	9.835193	10.462303	10.910311	10.353304	13.564483	10.884122	10.370695	10.739767	11.244544	11.130276	9.524896	9.066946	11.866325	13.258783	10.072323	10.103224	10.863793	12.797332	11.697339	10.644451	10.615783	10.274929	11.635132	9.594724	9.943822	10.969434	12.343783	9.801814	11.508180	10.966939	11.216339	10.123651	10.807346	10.413162	11.670373
G082204	2.327414	5.835137	3.954320	6.186786	4.778984	3.514237	3.722120	5.028537	3.665262	7.505754	1.376601	2.412138	4.255101	3.434653	3.135722	4.023348	5.109733	3.818342	4.156553	3.969260	2.643016	4.501454	4.515877	4.954191	5.068016	5.757944	6.782307	5.519583	2.929755	4.165124	3.573217	7.469754	4.244394	4.667126	4.921866	4.294924	4.081063	3.638929	4.291495	2.801551	5.705541	3.696571	3.737417	1.312813	5.322206	4.701485	5.231451	4.996293	6.075802
G028499	9.964394	10.295004	9.796925	9.230040	9.927218	10.442059	10.124557	10.210201	9.907804	10.308899	9.672389	10.078521	9.910912	10.508135	10.308915	10.063931	10.382143	10.394751	10.325405	10.062377	10.542767	10.986348	10.221231	10.051626	10.122263	10.043277	10.355886	10.361202	10.037206	10.313208	10.460106	9.682167	9.388459	10.207600	10.392457	10.329497	10.085237	10.022367	9.957714	10.067781	10.077557	10.000508	10.320837	10.272748	9.638648	10.057946	10.120810	10.032247	9.979776
G027305	7.021150	8.081227	8.436205	8.187295	7.440552	7.047457	8.002595	6.722479	8.328717	7.370084	7.275044	8.865275	7.200334	6.991578	7.159267	7.212498	7.334758	7.731422	7.448655	7.106518	8.380865	7.506629	7.619153	7.437874	6.895100	7.481776	8.694475	8.285030	7.297174	6.575806	7.974320	7.604934	8.289628	7.477644	7.845393	7.825692	6.748691	8.376079	6.638793	7.678253	8.362604	7.233212	7.914368	7.907704	7.297189	7.440528	7.535421	7.218749	6.822480
G008737	4.488538	3.406280	5.078870	5.862141	4.072568	3.215922	5.572024	5.067857	4.431963	3.913926	7.131636	4.899175	3.505181	5.347576	5.214750	3.820799	5.090006	5.164431	5.454719	5.507900	4.932536	3.031911	4.472006	5.802459	9.482194	6.312529	4.803687	6.472569	5.703796	3.942671	4.727503	5.127455	5.149851	4.696885	5.973306	5.872738	4.397779	5.191816	3.953166	4.099425	6.233776	5.180328	4.071452	5.860442	6.041646	6.033045	4.694288	5.754428	7.292175
G055191	4.593070	6.749671	6.476371	6.144840	5.455207	5.388547	5.869578	5.128404	5.957750	5.672191	6.442182	6.978959	5.824474	5.040235	5.563430	5.074237	5.192335	5.717060	6.392295	6.005985	5.727323	5.197976	6.138683	6.534212	4.925039	6.221355	5.696636	6.010379	6.277635	5.160184	6.357777	5.479618	6.409408	5.408564	6.979351	5.824326	4.742959	7.251739	4.250640	6.877708	6.153854	5.369474	6.363310	6.257168	7.227691	5.030086	5.128263	6.430776	3.685773
G061472	8.451764	0.537191	9.109932	10.501800	11.159820	5.035595	2.679583	5.200100	3.125856	5.521885	9.937905	4.545751	8.817282	4.621224	6.459915	9.716466	6.009476	5.861411	-2.228541	2.478032	4.305177	2.548555	7.950873	1.726127	2.743093	-2.228541	7.808957	2.707731	2.028890	9.169814	2.516096	6.381587	5.219199	5.864422	5.108164	2.517412	3.725877	8.498251	7.523969	8.978016	9.136627	6.821502	10.445715	1.852488	6.469847	9.916674	11.061338	-2.228541	1.987333
G041182	9.570044	11.397016	11.324029	9.824679	9.906999	9.531062	9.543008	9.310039	9.749067	10.629662	10.579058	10.017244	10.145117	9.914557	9.672996	9.819830	9.677722	9.863156	10.414416	9.633575	9.626492	10.456601	9.975160	10.489224	10.674305	10.816316	10.247483	9.527088	10.838827	9.026612	9.475206	9.635121	9.767935	9.976017	10.111221	9.768803	9.304142	10.649275	9.578829	10.857985	9.932598	9.347053	10.321961	10.025093	11.068297	10.303839	9.577563	10.394155	9.756183
G052261	5.228538	0.832036	8.605699	6.120035	5.877568	6.715154	9.842180	10.150249	8.942389	5.023680	6.760593	9.196366	6.686694	6.771283	5.276802	7.722127	6.568359	9.125909	8.124402	7.823978	9.817013	11.199290	6.577011	4.744261	5.162553	8.601572	7.335486	7.648697	8.091717	5.383139	9.338887	7.281285	8.896093	7.624677	7.666640	6.107671	9.137991	4.312215	2.640114	6.066234	8.459216	8.195579	6.354697	10.339488	7.575563	7.264524	5.913303	8.286685	7.662097
G076509	8.905712	9.256382	8.535641	9.386976	8.942405	9.548103	9.140327	9.845196	8.998775	8.942752	9.176851	8.539216	9.507184	9.207929	9.392669	9.230900	9.446353	9.024660	9.152414	9.705428	8.760058	10.000844	7.869207	9.280731	9.196026	9.478816	7.852648	8.845584	8.918616	9.121580	9.263106	8.944820	8.478127	9.613522	8.616018	8.730137	9.568543	8.996769	9.219387	9.354743	8.916741	9.415462	8.646457	9.182830	8.443338	8.943311	9.293269	9.262011	9.288705
G043751	5.174916	5.914920	5.566163	5.819346	5.442445	4.726773	4.604845	5.854058	5.430293	4.838172	6.718255	4.877171	6.045653	4.514404	3.409069	5.214004	5.460897	6.214044	5.925136	4.867602	5.058135	2.495638	5.314103	4.902160	4.415055	4.337249	4.578704	4.811542	6.153785	4.806462	5.457349	5.716664	5.275143	5.428796	5.140888	4.964488	5.558542	6.275850	4.433997	5.668501	6.131237	5.497683	4.922870	4.478218	5.916845	5.017198	5.102376	4.786199	5.427635
G063206	4.243861	4.038421	3.414416	4.573007	9.451344	6.231058	5.362177	5.445666	5.036510	3.185636	5.418895	5.296557	6.514766	8.799312	8.864681	7.929595	6.862142	2.990023	7.314101	3.038621	7.225136	3.635450	5.781669	7.249286	5.718626	1.787296	7.085718	8.563493	6.145219	8.877951	6.595567	4.153338	4.860688	5.690571	-2.049344	6.784513	4.405212	2.411434	10.551455	4.411945	4.850512	8.358172	4.921908	3.451983	3.830084	6.862464	8.589754	4.921144	5.133460
G087088	6.017135	7.016918	7.058887	7.286476	6.295519	7.564315	5.624273	7.723852	7.150717	6.905635	5.763381	7.550077	5.383335	6.548197	8.688348	6.557484	4.429204	6.962557	5.390310	8.878131	6.157710	8.458704	6.723574	6.188422	6.431209	9.831330	8.337390	7.134709	7.596146	7.849553	9.415319	6.028334	6.571393	7.441091	0.274582	6.690696	7.479257	4.088150	7.503074	6.469822	7.798369	6.821423	6.780352	6.889294	7.697208	7.209517	6.766261	5.255760	5.610944
G021328	6.634543	7.323437	8.604623	8.158018	7.184184	7.794435	7.964021	7.296631	8.056856	8.379947	8.121057	9.620771	6.983175	6.802685	6.837412	8.193379	7.045026	7.654387	8.321287	7.800142	8.032459	4.774949	7.160776	7.672281	7.568383	7.911923	7.819112	9.376255	7.682674	6.261975	7.754257	8.001065	8.358833	7.239920	7.134361	7.527571	8.336332	7.315740	6.010788	8.088978	8.287433	7.551701	8.620512	8.075046	8.182032	8.163678	7.422395	7.711562	7.135751
G016844	2.244874	1.779396	3.784031	3.107089	3.961109	2.816112	4.933962	4.821144	5.665795	1.652070	1.849345	5.472843	2.012022	3.587703	4.721449	3.092959	4.930605	2.534510	3.030367	4.537015	4.484023	4.363909	6.620244	3.911931	4.453602	2.337673	5.346463	5.065511	2.714261	5.084801	5.305715	6.409660	1.487143	6.586181	2.982178	5.335763	4.744050	1.645392	3.881376	-1.592143	5.302610	6.315380	3.949182	4.582483	1.103814	3.002074	3.005605	2.462629	3.801126
G072856	5.096547	-2.103240	6.538809	-2.103240	3.364709	0.965274	3.593707	2.598588	3.703149	-2.103240	4.182812	5.365358	5.368025	5.215454	7.041589	5.774015	-2.103240	5.138943	5.333832	5.456648	3.321999	4.460956	6.947675	5.881434	1.100418	4.392911	7.096515	7.607040	2.642871	6.566998	6.381361	7.475013	5.760716	5.680140	5.463712	6.586587	3.864042	3.797842	6.582969	5.365568	6.424548	6.559136	6.556615	3.519853	5.457329	5.977341	-2.103240	6.905286	-2.103240
G014850	6.331507	4.413656	5.601801	4.997768	5.371108	5.985730	6.565017	4.808478	7.175098	5.446538	6.573722	7.650455	3.716714	2.847587	6.459120	6.890595	6.080711	6.457267	0.133112	5.472222	6.722022	5.476848	5.102531	4.783398	5.797148	6.211608	6.034052	3.586250	6.747775	6.527800	6.606943	6.834970	6.253217	6.178447	4.617842	6.244733	5.702553	5.512619	5.526987	4.951799	7.151928	5.728499	6.364319	5.921392	5.221969	6.913363	5.795848	3.811156	0.133112
G065993	8.375571	7.502508	6.582261	6.786667	7.298667	7.446019	7.805203	7.050961	8.124914	7.905184	7.051843	8.141774	6.714385	7.371719	6.664302	7.594175	7.882601	7.757910	8.265757	6.815610	8.177443	7.704625	8.202454	7.067118	7.198241	7.911104	8.298253	8.284288	7.240792	7.583458	8.748270	6.680734	7.494538	7.609073	7.769103	8.349963	6.818932	7.275129	7.292279	7.508321	7.144362	8.002988	7.291438	8.049851	6.839972	7.517752	7.715795	7.432990	6.671778
G077251	5.826718	5.085980	5.158077	6.245901	4.694642	4.965075	4.224115	3.956129	6.353416	5.077950	7.053841	5.735402	5.541345	4.633550	6.620557	5.369256	5.048046	5.735132	6.868057	5.051653	6.240032	3.236509	5.325656	6.205466	6.262440	5.891016	5.174757	3.584227	6.526869	5.404568	5.780921	6.051109	5.380707	4.360271	3.486482	6.085727	5.485901	5.198432	3.657744	5.155177	7.097455	4.911738	5.247763	5.020505	5.520662	5.773951	4.622011	4.764432	5.446657
G004258	6.421339	6.081859	5.619140	5.824531	5.970937	5.779624	6.222100	5.560234	5.297939	6.872148	6.294763	5.652829	5.699142	5.290954	5.336948	5.977711	6.576719	6.102573	5.695436	5.772506	5.868601	5.297070	6.073153	5.878490	6.832450	5.538375	5.738598	7.176241	4.203850	5.291939	6.394677	5.387779	5.937879	5.166451	4.775502	5.953154	4.962158	5.771361	4.880459	5.653049	6.416336	5.445425	6.897377	4.828582	5.358442	6.990790	4.866297	3.708435	5.466738
G039657	8.939359	9.925355	8.454824	6.418691	6.572198	7.214710	7.038942	4.797681	7.263601	8.780065	6.043061	6.006649	7.924279	6.413704	4.529846	8.313027	6.221147	5.497496	-1.278599	7.974350	4.250198	-1.278599	4.925321	6.192202	8.023160	7.001131	7.493060	5.025655	5.800636	4.981307	5.002054	8.638597	5.227628	3.582444	7.841585	4.159890	7.463419	6.588375	5.944923	8.166003	5.698542	2.344014	9.693248	4.283922	8.678948	7.996627	7.172320	7.553967	8.080319
G078396	4.537921	4.151237	5.763843	3.746597	5.511675	2.540127	4.425584	6.290793	4.371142	4.674642	4.777694	3.159612	5.858368	7.528283	6.834473	4.713486	4.262066	3.590955	7.003549	4.790389	5.440054	5.423683	6.426968	6.895430	5.407698	5.384214	6.274807	7.145104	5.417932	6.506441	2.057612	6.269316	4.207001	4.908711	5.871246	5.541847	4.506947	5.541362	8.711031	3.159798	7.967304	5.928938	4.715996	2.949824	4.036435	5.584141	4.655505	4.850942	6.797136
G029104	6.124070	2.938075	2.011196	1.372064	6.845673	5.198544	6.143731	1.047880	4.872747	1.278290	4.165277	6.348156	3.541158	3.021126	7.982188	6.642600	4.856739	4.612937	7.000564	5.136674	6.618548	4.446822	5.081730	4.993262	2.704805	4.746263	3.925685	2.548638	7.590524	6.408596	5.334973	3.516834	5.419159	6.889101	-1.168058	6.305398	5.510214	4.622036	7.186201	5.293450	1.740651	5.845083	4.242066	4.931024	4.421727	4.418610	4.863127	4.165537	4.997052
G041603	11.262832	11.627388	10.866525	11.341821	11.519882	12.598452	10.826098	10.423645	11.925871	11.750471	11.512467	11.976872	12.824989	11.102122	11.836085	12.575642	11.811883	12.338613	11.892309	12.512865	11.124416	10.792438	13.152499	10.868047	11.495592	12.250452	11.027311	10.168067	10.539296	12.062354	11.765950	11.925059	10.851996	11.024178	13.240199	11.366899	12.675866	11.317264	11.624013	12.999204	12.239803	10.876415	12.674240	12.222981	13.048003	12.900400	11.202380	13.314222	13.013045
G015088	7.439064	5.970999	6.555973	6.169657	6.755573	7.517531	7.570961	4.093655	7.922313	7.113577	4.502373	8.985895	4.679747	4.228322	5.410767	8.125560	6.802211	6.736311	5.986257	6.807159	7.810505	5.353134	5.238488	4.828767	6.070539	7.825031	6.937749	5.333082	5.522710	5.417529	8.685189	5.635728	8.865459	6.876209	5.034800	6.932139	6.919786	5.455612	5.872263	6.755887	7.448847	7.615733	7.059149	8.624182	6.071476	7.532607	6.852639	4.699986	4.435122
G041170	7.024861	4.824690	4.996915	7.491355	5.962243	6.129476	5.900450	6.281831	5.029438	6.781766	6.829993	6.546331	5.986639	2.463829	4.763734	5.156571	7.133287	5.893038	-1.198725	5.384621	6.422376	4.879091	5.512172	5.537551	5.374253	7.384174	4.235321	4.186185	4.248305	4.355194	5.764127	7.122239	4.896083	6.474044	4.868002	4.594376	4.510747	7.124388	4.409858	6.786062	5.125858	4.587599	6.792546	6.420331	1.405490	6.528171	6.747009	1.923710	5.274477
G079374	6.794032	8.680056	2.988361	4.755180	6.960834	6.061600	6.465101	4.798910	5.908104	8.578653	5.162727	6.339080	5.018337	6.405062	6.648774	4.678849	4.750031	6.226932	3.495341	4.247907	5.192242	4.857382	4.849934	4.440409	4.949739	4.177146	4.646677	4.155472	7.813463	7.743431	2.641132	5.704106	4.884233	8.319257	7.257699	3.233932	5.039445	2.758713	6.848654	3.992455	7.775066	5.170167	4.971462	5.381718	6.291689	4.141378	6.394334	3.969577	6.806978
G060446	5.022060	5.171083	4.956062	5.017948	4.982705	6.027334	5.721606	5.981336	5.425600	5.777417	4.453201	5.657724	7.037296	5.489318	6.171701	5.085777	4.613811	5.132001	6.242939	6.725176	4.882584	3.411267	6.847465	5.755812	4.764461	3.116982	6.410771	6.006635	6.800457	6.307848	4.021395	7.747710	3.973785	6.255283	6.975384	4.811666	7.118412	4.378071	5.196261	5.357413	7.774969	4.970019	4.604494	4.307093	6.753615	4.235436	4.600133	6.131473	6.198510
G056548	6.267309	4.371957	4.652687	3.033843	5.863339	5.754085	5.973007	3.635718	6.491881	6.219827	4.776545	7.491512	2.795132	1.825440	5.826674	6.030452	5.211780	6.545008	-1.203122	4.840761	7.319563	6.084267	4.640122	3.221481	5.587064	6.575737	7.715656	4.055840	4.503734	4.013270	5.982284	5.118174	6.630385	5.617464	2.911232	5.771819	3.680260	4.798837	5.534450	5.494819	6.627827	6.242866	5.846716	5.989916	4.206830	5.980435	4.660587	2.900501	4.255125
G038780	9.649145	8.929453	9.183972	10.553660	9.296634	9.667563	9.322771	8.872086	9.410583	10.041932	9.517266	9.049367	8.856555	8.622313	9.224286	9.206706	8.793407	9.596305	9.154452	10.179268	8.775922	10.040439	8.877996	9.677849	9.143647	9.730988	8.731239	8.321093	8.574789	8.598825	8.561008	8.639773	9.318001	9.638734	9.457331	8.954538	8.985293	9.373580	9.603313	9.869927	8.715218	9.249716	9.365876	9.441502	9.708467	9.267212	9.421319	10.268707	9.998243
G052194	5.602506	5.473927	6.062790	6.078591	5.352656	5.768145	4.752226	4.880097	5.899892	5.481781	7.007267	6.052847	4.287401	4.235440	3.537134	5.894771	6.092138	5.784504	5.382335	3.968458	5.142932	6.016168	5.178392	6.741205	5.676929	6.530387	4.922433	3.775571	6.419608	3.818233	4.908360	5.992126	5.897835	4.900233	4.022194	5.848281	4.735891	6.344047	4.660637	6.220128	5.472377	5.866952	6.244466	6.452847	6.824677	6.122253	2.930760	4.274917	3.950223
G002678	8.861803	10.600799	10.491020	10.208334	10.245213	8.413386	9.742168	10.237830	8.967523	9.422492	9.829974	10.624720	10.245145	9.976042	9.458612	9.159320	9.959014	9.205910	10.595111	9.523623	9.256440	8.007742	9.861783	10.400066	8.415930	8.545592	11.121912	11.449675	9.724986	8.769340	8.560110	11.652343	8.818067	9.852519	9.832306	9.161437	9.461968	9.710793	9.046827	9.556594	10.456888	9.410294	10.103959	9.680053	10.239941	9.729717	10.001429	9.817128	7.890512
G077387	10.488703	10.302713	10.694135	10.846462	10.778248	10.817960	10.702140	10.108308	10.705175	10.351146	10.864937	10.805011	10.320878	10.793812	9.262613	10.449368	10.633872	10.974237	10.518934	10.590326	11.191097	11.038244	9.885895	10.342588	10.933306	10.538198	9.625849	10.960322	10.594982	9.243111	10.653427	10.319725	10.882321	10.652018	10.315680	10.747510	10.693868	10.085659	10.797710	10.158759	9.746373	11.097770	10.520307	10.782654	10.423834	10.646919	10.745422	10.483428	10.342319
G060804	6.040581	3.210016	4.379217	6.571590	8.656951	8.730554	9.507757	10.548301	8.353670	6.863488	5.388179	4.929088	10.207262	11.527343	8.665781	10.071412	9.625610	3.917503	6.929951	10.622539	5.092530	8.705464	10.546331	10.300312	5.829831	5.477479	7.796599	9.562179	10.221755	10.834394	5.927694	8.610422	6.398783	10.107907	11.827160	10.000312	11.192478	7.272927	7.709154	7.532178	10.516785	8.472190	7.150406	5.354600	11.116673	8.778099	8.543368	10.297925	12.581264
G043139	4.710733	4.218005	4.309417	2.684634	5.934028	5.908685	6.837653	4.578713	5.249196	2.294020	2.792254	6.322969	5.390775	6.096663	5.731637	7.412237	5.069450	5.537996	3.922760	6.354260	6.037355	7.268149	6.142785	4.926056	2.976866	6.253254	8.274851	4.247607	6.887415	7.283307	5.065283	5.545211	5.177243	4.524931	5.877552	6.641876	8.032384	2.758887	5.090503	4.378385	7.224392	6.212528	5.082782	6.184076	5.488712	6.145081	4.648692	3.263956	6.541738
G072432	10.771597	11.869733	10.586693	10.883570	11.714146	9.767594	11.048157	10.891958	10.256219	11.014700	11.544781	10.144960	11.742004	12.202347	11.385116	11.025648	10.769012	11.317072	11.777071	10.445016	11.299359	10.651983	11.290956	12.051481	10.185956	9.978492	10.847608	11.612988	10.555229	11.502108	10.591741	11.533984	10.442115	10.806276	12.017415	10.837334	10.817690	10.919754	13.469945	11.004551	11.210523	10.900999	11.051990	10.458945	11.348332	10.755382	11.493133	12.388668	11.653339
G007536	5.531061	2.355817	6.582591	2.926841	2.625346	5.353116	4.999846	3.729256	6.216999	5.022603	4.449848	7.283867	3.724553	2.801418	4.643551	6.506052	3.655063	5.115437	4.910753	4.161903	6.643887	3.355373	2.725311	1.629275	5.758032	7.095829	4.783484	4.476511	4.519416	4.947461	6.108247	4.276413	6.169062	4.754343	2.802872	5.154798	4.881492	5.310062	4.690191	5.648908	5.921326	4.333946	6.138703	6.054536	3.855878	6.513977	2.826136	3.508566	3.241590
G020044	11.053866	9.799664	10.158486	10.842064	10.325096	10.664858	10.652750	10.734400	10.642287	10.772871	9.264420	10.935278	9.541386	9.510407	10.832874	10.406411	10.193822	10.112615	9.867203	10.238765	10.879207	10.788166	9.883471	9.718910	10.077915	10.805529	10.542783	10.101868	10.602489	10.327506	10.760616	10.034669	10.416885	10.160586	9.963556	10.411314	10.355856	9.608799	10.685179	9.866564	10.060932	10.414709	9.984443	10.832365	9.902774	10.371885	10.553395	9.716123	9.377991
G051163	6.423283	4.752104	6.181339	5.853725	7.694351	5.535962	6.865780	7.028841	7.434379	6.232303	5.648864	6.471287	5.239629	7.581817	7.816558	6.028894	5.972941	6.014415	6.365766	3.771760	6.603804	4.458164	9.084530	8.195088	7.934908	5.315249	3.508041	7.688249	5.707349	7.848505	6.025896	7.082834	5.794719	6.104224	6.251078	8.568093	5.117612	4.783139	7.652824	5.074424	6.732065	6.228094	5.524009	5.497438	4.634139	5.872076	5.944503	6.575612	5.936458
G048482	7.209514	4.842981	5.902401	6.318163	6.581177	7.396591	6.816328	6.336233	7.213911	4.296993	4.282583	7.271039	4.997233	6.299589	7.290744	7.469130	5.511578	5.130312	5.298810	7.150552	7.414703	6.719478	6.782853	5.157387	7.875539	6.272119	5.769795	6.557684	10.525460	7.152889	6.009620	7.136131	6.963303	7.335428	7.210907	7.415277	8.360804	6.175872	7.682204	5.474550	8.619414	7.916177	6.649152	6.805558	6.186164	7.089699	6.115132	7.140348	7.095629
G026275	10.573983	12.468668	11.670320	11.018303	11.685656	11.097254	10.714770	11.089834	10.950448	11.076284	11.511962	11.007479	11.462890	11.505780	11.465807	11.220976	10.977768	10.868157	11.471372	10.927649	10.738455	10.905759	10.856573	11.840311	10.965236	10.993817	11.246994	10.900479	11.226324	11.315742	11.101231	11.249391	10.993636	10.843079	11.385225	10.988147	11.075928	11.640049	12.462729	11.238374	11.596566	11.133628	11.107392	10.796997	11.455022	10.952127	11.162924	11.113489	11.509607
G084811	7.857187	6.729499	6.477429	6.419176	6.683592	6.009843	8.865401	6.912442	6.552253	7.678001	5.469053	7.614587	7.364498	6.001610	6.495445	6.488727	7.150662	5.983690	6.631392	7.921930	6.118044	4.996612	7.490654	8.056428	5.078987	5.489811	6.748518	7.628845	8.333389	6.639269	8.716777	6.765916	8.218075	6.321202	6.770470	7.444046	8.441313	5.071164	5.855867	5.089550	8.822006	7.537647	8.221763	5.402465	7.268527	8.059249	8.432669	6.351300	4.294499
G071675	5.700459	4.612470	5.680820	6.920783	6.008766	5.418278	6.272341	6.129445	6.165132	5.377611	6.228152	6.721661	5.599726	4.349457	6.583058	5.304374	5.062386	6.636710	5.898011	6.241043	5.592509	4.556784	5.792421	6.021452	5.160239	5.047999	6.627945	6.580007	5.579326	5.224688	5.685560	6.947810	6.558148	5.544305	5.292451	5.658635	6.114259	5.742300	5.190647	5.516951	7.172884	5.168958	6.025428	5.763314	5.493472	5.824249	5.998445	5.491085	5.513037
G019264	-2.536079	4.784052	5.237070	2.206927	4.056153	-2.536079	0.181002	0.618762	-2.536079	4.069066	3.737695	-0.159108	4.741702	-2.536079	4.954296	5.182040	-2.536079	3.562705	-2.536079	3.805069	2.942612	2.057375	7.333395	2.561510	-2.536079	2.923493	4.215781	-2.536079	0.871095	4.949439	1.557570	4.674773	1.225729	5.406649	0.906539	3.064052	0.956768	3.270911	3.060689	5.187339	6.627339	2.641062	6.189989	-2.536079	-2.536079	4.888187	2.100491	-2.536079	2.629183
G000188	-1.553171	-1.553171	1.924318	-1.553171	-1.553171	8.683122	9.694800	4.869010	9.215217	-1.553171	-1.553171	9.101523	1.796974	3.725069	5.528284	1.413935	-1.553171	8.159672	3.383248	6.210499	9.365260	-1.553171	2.418538	6.608363	-1.553171	0.782628	3.184481	4.400005	3.685859	1.443307	8.185045	3.571195	7.608885	7.953055	-1.553171	7.462273	5.507104	-1.553171	1.724173	-1.553171	5.809796	1.705413	-1.553171	9.470792	-1.553171	-1.553171	-1.553171	1.898773	6.853541
G057305	6.960135	6.817721	6.903849	7.703613	6.724176	7.022266	6.795028	6.258927	7.305698	6.596899	7.192613	7.847811	6.769777	6.559750	6.388923	6.726112	6.860641	7.152497	8.064471	7.342024	7.274848	5.677012	7.766589	6.980568	7.279992	6.421713	7.764980	7.310473	6.955404	7.426409	6.967773	7.510199	7.079306	7.004498	7.527487	7.829965	6.501748	6.967345	7.099550	7.422840	7.253350	7.695985	7.226665	7.262514	7.504898	7.465311	6.748406	5.655538	7.011651
G010681	7.637947	-1.019337	1.577281	7.251632	6.809459	4.065047	-1.019337	3.758692	2.786210	-1.019337	-1.019337	2.827285	4.806649	4.716038	1.283156	1.847800	8.945955	4.148916	5.236793	4.858434	3.764193	1.368862	2.818556	5.053904	3.835767	-1.019337	3.937741	7.938615	6.886099	7.176025	5.419402	-1.019337	4.045757	1.386255	4.382539	3.818205	1.607182	-1.019337	3.876597	3.019868	5.004610	9.195303	-1.019337	-1.019337	8.774763	-1.019337	8.054083	6.591960	-1.019337
G018855	7.283685	7.845776	2.678660	3.778859	5.762579	5.816800	4.946194	3.927327	6.051276	4.965006	4.417818	5.506997	1.911719	6.339953	6.385876	7.345876	4.837173	6.020110	-0.281001	8.179569	7.477602	4.804242	6.177984	5.912722	4.817081	7.630990	3.929305	5.770061	11.654349	8.097642	5.390026	5.290145	4.938466	7.998748	2.665768	8.223705	6.045933	3.871809	8.096331	5.571053	8.750804	7.173259	7.006123	4.735993	4.577504	7.470564	5.945265	3.866595	5.236562
G041300	4.500685	6.267239	6.301422	5.093419	5.398068	4.076727	4.524398	4.659011	4.064333	4.674319	5.967332	5.627026	5.624479	5.456632	5.687485	5.312228	5.054933	4.734855	6.578730	4.969636	4.947749	4.821061	5.192051	5.885149	4.988122	4.987643	7.449807	6.579384	6.039154	4.905594	4.432623	6.400466	4.190579	5.913640	5.070862	4.716150	4.789878	6.071870	4.873825	6.067671	5.999928	4.641586	6.421947	5.274358	6.387810	5.335913	4.760403	6.293332	4.659085
G025078	9.542538	10.577157	10.456436	9.737236	10.136941	9.883168	9.846288	10.326995	9.715834	10.029914	10.067870	9.768749	10.333789	10.880180	10.478872	10.147115	9.722040	9.801181	10.876185	9.955297	9.784505	9.878393	10.368244	10.390524	10.209721	9.949094	9.942033	10.290500	9.990564	10.687117	10.156152	10.523133	10.058548	9.818408	10.341685	9.799934	10.126595	10.530313	11.435019	10.346390	10.235537	10.133127	9.951454	9.949931	10.274963	10.127019	9.791304	10.088161	9.892529
G045798	0.823758	4.058427	0.301068	3.037233	6.848204	3.271812	2.826049	4.193469	0.687595	2.382473	3.989712	0.020523	4.719524	5.335954	6.042881	6.218997	3.692311	-2.240936	6.292249	0.377064	3.780084	6.771887	0.716098	7.073340	2.887719	-2.240936	2.903966	5.576038	3.634557	6.219647	3.830347	1.726244	-2.240936	4.088394	1.034382	4.015409	0.330340	1.507477	7.535985	3.808669	3.656311	5.304842	2.445681	-2.240936	2.827533	3.908779	5.747116	2.742450	4.347295
G087808	3.946006	3.961646	1.659116	4.044926	2.897122	3.478966	5.121097	6.202416	5.319784	2.718688	4.411852	3.564114	3.983088	3.897684	4.040204	2.772708	2.462189	4.078360	4.917244	5.360047	4.029419	4.011808	4.543937	4.132670	3.947504	3.030329	7.079850	5.803466	6.307317	1.977885	2.586030	6.244277	4.350886	5.518926	4.818474	2.860272	2.767440	5.590222	3.618514	4.553311	6.453368	3.700358	4.844062	5.668950	4.848296	2.960359	2.963793	4.589234	6.077110
G088705	6.913031	3.452596	7.828561	7.016927	7.672497	6.189608	10.109755	6.290956	8.344371	4.924005	8.074449	8.234140	7.635604	5.727854	5.478872	7.932056	7.814525	7.079668	5.690552	7.036615	8.429833	3.371756	5.864700	6.025787	5.888463	5.844390	7.757447	8.244397	5.917684	5.938828	6.935131	7.076896	8.005428	6.713373	5.163021	7.418528	7.880525	6.137471	5.702461	8.158929	6.782648	5.712008	9.809165	8.404985	7.301418	8.116057	8.321233	5.150573	7.691834
G053954	5.129483	4.736593	5.086183	4.509367	4.778752	6.155742	6.083341	5.569439	5.335866	5.137276	4.603602	6.088172	4.026677	4.721611	5.327733	5.409746	5.019449	5.792285	5.561817	4.883708	6.491881	5.063960	5.107101	5.871935	5.805040	5.589330	4.998368	6.077611	6.285043	5.628451	5.457910	6.583183	4.506974	5.139969	5.729380	6.358727	4.047654	4.590458	5.610016	4.980129	5.647409	5.662314	5.761765	6.230176	5.495071	5.698616	5.025595	6.002111	3.921945
G059599	-1.321910	5.612261	8.684323	5.882242	3.638843	9.780290	8.843133	4.816187	6.885320	5.157842	2.262975	6.796069	4.731993	2.627654	6.445416	8.748611	6.881390	10.686723	2.595508	5.404789	8.544915	6.205107	4.945125	4.808647	9.027751	10.464759	6.071585	3.544155	6.331702	8.778754	7.337411	8.043999	7.382691	3.888661	4.130946	5.250547	10.311094	1.282096	6.364459	9.309614	7.346544	9.706690	8.922745	10.802206	8.080650	8.929524	4.012554	-1.321910	7.148762
G088046	10.917278	11.038723	8.954460	9.391115	10.204451	10.382554	10.406894	9.283586	9.687526	10.106205	9.404189	10.299156	10.983230	10.809526	10.312500	11.176151	9.317168	9.100618	8.812728	10.849091	10.334735	9.507178	10.551147	10.025991	10.483309	10.620067	10.240735	9.235626	9.436356	11.300169	9.539962	10.487492	8.958126	9.589294	11.767137	10.139069	10.335344	9.309615	11.428567	9.701694	10.685800	8.694345	10.057021	9.219465	11.063954	11.170104	10.200135	11.224950	11.026567
G087927	5.254681	4.668684	5.029432	5.448909	5.366237	4.692015	5.644491	5.879568	6.245599	4.527134	3.594565	6.337711	5.374776	5.284307	4.245385	7.185333	6.036528	5.746400	2.604020	6.890016	5.337991	2.338582	5.538793	3.188468	4.504989	5.614413	5.136698	3.976796	6.997349	6.165255	5.760542	4.463756	5.883736	6.366441	5.963953	5.239112	7.849033	4.008380	5.295818	5.336387	5.477896	5.426944	5.911987	4.839165	5.612988	5.639985	6.195516	5.216735	6.783747
G052675	2.430820	5.181313	4.609558	1.202893	2.486220	-1.383314	2.725712	4.270599	2.282495	3.946822	9.510931	1.533915	1.735085	3.966510	9.579509	6.834194	5.655380	1.895563	-1.383314	2.414756	4.415118	0.917192	2.806988	8.157380	3.550772	7.635560	7.324625	8.267619	5.440945	7.167822	2.800936	9.084117	2.753581	2.099798	-1.383314	7.596056	3.584904	9.950308	4.388224	5.847028	6.340792	3.599000	8.543248	1.227006	1.296565	10.018089	3.968478	5.262405	3.452189
G043268	9.382997	10.818776	10.840931	10.482494	10.485926	9.792510	9.952261	10.793646	9.844953	9.623392	10.764291	9.272282	11.669882	10.756920	10.835742	10.214711	10.020640	10.271328	10.369421	10.467357	9.591344	10.550725	11.381793	11.085542	9.453627	9.853321	10.074543	9.056332	10.234794	11.076537	9.508129	12.068965	9.857439	10.297279	11.255368	10.025343	10.571462	11.503905	10.262195	11.192801	10.983849	10.361660	9.595096	9.703753	10.957442	9.830652	9.795029	9.839825	11.559437
G077846	8.209494	8.370444	8.738567	7.679706	7.991166	8.238693	8.356551	7.741197	8.073062	8.309007	9.069610	8.018430	8.274149	8.721184	7.321299	8.419001	8.157522	8.904237	8.796019	8.139853	8.606256	8.649285	7.555627	9.246808	8.137156	8.398576	7.479891	8.590662	7.943822	7.131520	8.262197	8.730343	8.039002	8.057444	8.888002	8.572312	8.260497	9.211736	7.745669	8.518921	7.493676	8.745183	8.819554	7.571361	8.101413	8.837080	7.817024	8.905168	8.067511
G003751	10.962015	9.038186	10.886933	10.516768	9.397936	9.852509	10.078666	8.428360	10.497660	9.371681	9.379100	10.685573	7.572011	10.103405	10.484300	9.762867	8.383009	10.114808	10.155603	10.717591	10.582485	9.841759	10.745834	11.050603	11.090095	10.468274	10.700334	11.826541	9.023683	9.854602	9.929138	9.886593	8.985993	9.910219	8.792998	11.090773	8.088775	10.180895	10.013110	8.853033	9.483621	7.869972	9.725594	9.913068	11.237042	10.475027	9.836950	10.854598	10.096461
G072501	7.506364	3.243492	2.055766	7.011584	7.071022	7.673430	6.911466	7.311254	7.736200	5.926346	5.303124	8.332777	6.842579	6.771762	7.550543	2.288913	6.833130	6.800968	3.162532	6.864894	7.995856	6.574243	6.517637	5.629892	1.787661	6.122914	7.743715	3.972479	2.018866	6.902437	7.329020	7.406625	7.889166	7.045314	7.070703	7.604694	7.555680	4.346353	6.201712	-0.182128	6.669737	7.399971	2.940540	7.147086	5.875404	4.369185	7.133494	4.205076	5.777736
G075362	10.143732	9.356132	6.039156	7.863028	11.405853	9.771913	10.554419	9.889839	10.044565	10.211709	5.795725	10.735935	12.296065	10.440269	11.261587	10.431878	8.708688	10.824785	6.819862	9.382105	10.281230	7.973490	11.133031	7.820426	9.353745	6.296640	12.120691	10.437324	11.463112	12.362020	9.876686	12.241087	9.037950	10.400108	10.039140	9.566623	10.078933	7.957222	10.419117	8.677377	11.630456	9.545955	7.874266	10.324716	9.864054	7.863320	9.922616	6.326066	9.079651
G020265	3.732925	4.009897	1.046795	3.404913	5.382793	5.905219	6.980694	2.779589	5.942565	7.837994	1.208028	6.872382	3.617838	2.309597	1.452647	7.038079	4.131233	3.666338	-1.444819	6.653200	6.583257	2.343177	5.050481	-1.444819	3.213950	2.859717	5.041896	2.324697	4.229355	4.123337	6.658230	3.592889	3.673803	4.476408	3.975791	1.692653	7.731848	-1.444819	2.890498	-1.444819	7.030387	5.863346	1.269194	3.896651	3.325632	4.150299	4.532680	5.858685	2.505750
G039678	4.035938	5.282144	5.249313	6.205312	4.180935	4.173242	3.788937	3.961016	3.998304	5.168472	5.728995	5.325126	5.041863	3.521988	3.694675	4.421734	4.464170	5.232034	5.407084	4.182750	3.828732	1.651844	3.907840	6.014830	4.277062	4.187620	5.722911	6.244073	4.482879	3.884095	4.295385	5.590198	5.133154	4.746816	5.326757	4.259580	4.042698	5.160629	3.785962	5.576192	5.630787	4.296700	4.653663	5.458294	6.429322	5.023734	4.237969	4.805987	5.360749
G023403	7.074277	7.443771	7.221108	6.977518	6.958714	7.369188	7.319568	8.811290	6.686834	7.777937	9.179994	6.147089	9.658453	9.227863	7.243535	6.769039	7.820696	7.619190	6.950801	8.160955	6.977510	5.851947	7.144255	7.494043	7.016422	7.127105	6.855824	7.464094	6.250986	7.003185	6.221004	9.290869	7.647332	6.878976	7.176153	7.608111	7.635190	7.788159	6.648615	7.637434	8.268897	7.818286	7.337850	7.280858	7.807353	6.927664	7.361775	6.897430	9.362213
G069339	3.975358	2.368924	5.129264	1.984708	4.182814	3.499420	5.781610	4.552922	3.645625	6.019108	2.079733	4.880835	4.808310	4.068214	3.762510	5.165454	3.448169	4.697091	-1.967620	3.548446	6.227025	-1.967620	3.841655	4.475167	4.372213	4.803029	4.641137	5.408912	4.587685	5.641303	2.902029	5.650521	2.936823	5.314360	4.376657	3.980334	4.038329	0.609991	3.467244	3.901151	6.965837	1.654754	6.207486	4.320301	3.816989	5.636070	4.653942	3.665263	6.642146
G067896	10.814951	9.293540	10.516457	8.019363	9.646458	11.122311	10.928562	10.204261	11.633774	8.104457	9.725098	11.403025	9.428710	11.709755	10.866805	10.554179	7.461046	9.495856	11.229624	11.331005	11.177834	10.925310	11.433988	11.320466	11.726718	9.720182	11.457900	12.292126	11.602497	11.112186	11.688184	10.052013	11.853596	11.077130	10.387485	11.215586	11.018246	8.705837	11.147148	9.905658	10.617250	11.772405	9.601909	10.794592	9.859332	10.411078	9.079106	10.935880	10.327864
G001180	-1.063831	4.701772	4.926048	6.556700	5.780878	4.567240	5.390423	6.712179	3.797277	5.806985	3.244167	4.078597	6.269610	7.528482	5.417968	3.886896	6.106785	4.510479	5.244148	4.561117	3.889605	3.485260	5.926978	8.176910	6.158812	2.281131	7.311414	8.458636	6.644973	5.137601	5.283906	7.922066	3.550403	8.445056	3.026998	6.167302	3.592527	2.669878	4.778686	6.255431	7.492915	5.932275	3.319506	2.822415	3.784006	2.966367	5.398168	6.965466	7.233068
G082757	1.481386	5.352325	5.721524	1.786433	5.283710	7.724536	7.054128	4.781857	6.997438	2.133037	2.670152	4.101287	3.023431	7.317567	7.675520	5.229457	1.270431	4.516844	6.602007	3.688291	5.990862	2.235913	3.451575	6.737976	5.289558	8.431249	4.032595	4.934701	0.948815	8.936880	4.723586	-1.409428	6.956739	6.984498	2.949477	7.289520	3.353228	2.944512	9.914483	4.726054	3.011779	6.675919	3.425116	9.236139	1.159569	5.143725	0.993914	4.442739	-1.409428
G078998	7.203645	5.640288	5.834254	2.593633	2.657022	4.861193	5.012784	0.611589	-1.735281	6.715556	6.029764	5.746635	5.495163	4.967433	6.503405	6.036113	5.327146	3.992752	4.746655	1.720572	5.030247	7.133511	1.291380	5.818288	4.672700	6.628614	2.615219	5.952742	6.449546	4.209842	4.855162	3.981719	2.284144	6.973370	4.626856	6.853760	4.613441	6.979552	6.075718	3.212463	5.873520	4.643017	6.338440	5.926210	1.052368	5.993668	3.702380	2.983298	3.841419
G080817	7.011677	7.688994	7.026963	7.922474	7.265203	7.386185	6.038850	6.586315	6.029566	7.210014	8.267720	7.185253	6.817438	6.075120	6.578947	7.808213	6.251563	6.568752	8.793804	6.371347	5.977382	4.801684	6.740546	7.570193	8.159708	6.245663	7.182409	7.041233	6.082175	6.383752	6.515572	7.237812	6.786857	7.135800	7.293461	6.292541	7.337610	7.760253	7.168233	7.281778	7.799312	6.626518	5.894527	6.288842	8.693460	7.424119	6.813273	7.956451	7.060442
G042577	4.991942	4.054518	6.090480	5.748924	5.407084	4.748456	5.043677	4.803910	5.611837	5.414154	5.931106	6.538640	5.006943	4.430767	4.399424	5.332886	4.484337	5.414299	5.981541	5.651189	5.236051	4.788858	5.997718	4.909654	5.496577	5.388380	6.019515	6.157344	4.405585	5.452978	5.210448	6.200256	6.057381	5.138408	4.507532	4.419976	5.403530	5.341648	4.300248	5.147069	7.007829	6.105479	5.986276	5.607821	5.669234	5.623785	5.372077	4.913303	6.171482
G010388	9.381724	9.207562	10.331653	9.829389	10.151823	9.652146	9.134825	9.321478	9.886991	9.572030	10.125304	9.588553	10.223867	8.865774	9.347275	9.982119	9.717640	10.256254	10.324157	9.098601	9.618333	9.599259	9.265412	9.449590	9.061893	9.644694	9.968374	9.299560	9.885721	9.786534	9.430396	9.979293	10.296815	9.296021	9.387777	9.574817	8.953151	10.041201	9.525422	10.240278	10.476305	9.565363	10.124654	10.063458	9.674852	9.089115	9.629029	9.010628	8.892914
G050327	8.865531	8.935817	9.166700	9.214067	8.863871	9.025151	8.910718	9.450691	9.293934	9.640975	9.733421	9.424140	8.266759	7.891583	8.261598	8.763075	8.908942	8.498734	8.439724	8.775540	8.735629	8.160775	8.355817	8.630301	8.931774	9.162390	9.080472	8.859768	8.231830	8.538581	8.402454	8.737761	9.989678	8.217638	8.582897	8.857989	8.790633	9.043416	8.183571	9.430047	9.022510	9.429963	8.306425	9.092126	9.194498	9.135067	8.762903	8.362185	8.309941
G084753	11.031103	9.834814	7.996683	9.352549	9.492399	9.874039	9.532465	9.628839	10.139261	11.575334	7.341546	10.747329	9.207189	8.104627	8.804742	9.094538	9.964429	8.950968	9.406929	10.652392	7.804567	6.778037	10.403478	8.233809	7.444685	8.788756	9.583250	8.673210	5.232122	9.170633	9.976102	8.726301	11.270343	8.817545	9.559341	9.851354	10.504833	7.232584	7.871833	8.274521	11.560587	10.603282	8.772764	6.507549	10.429356	7.362166	9.295425	8.452766	6.990683
G003795	6.049495	5.712021	6.236013	6.017089	5.368596	5.877486	6.149579	5.370201	5.806481	6.031836	6.023615	5.935158	5.524525	4.746576	5.384119	5.870537	5.184988	5.836417	5.328372	4.573202	6.024013	5.324020	6.007554	6.414568	5.722613	6.303587	5.991535	5.376253	5.798356	5.210778	5.981566	6.224202	5.099522	5.058341	5.025416	6.533873	4.756564	5.971917	5.860183	6.359624	5.652593	5.240491	5.786689	6.182899	5.880417	6.425017	5.664786	5.483118	4.830308
G000427	3.728580	5.625441	6.872002	5.236213	5.220721	4.887932	4.509234	6.675901	4.360419	4.813026	6.012984	5.540720	6.436822	4.091372	3.917922	5.139599	5.470501	4.739189	6.815828	4.928498	3.393026	1.807099	4.582918	4.329170	3.574043	4.295976	6.640439	5.356999	4.259439	4.308900	3.327575	6.978362	3.517570	4.837598	5.986761	4.471528	5.508464	5.545405	3.993310	6.000765	5.049005	4.613695	5.638511	5.038424	6.172907	5.105515	4.224374	4.379779	5.559768
G050480	6.806356	5.740020	6.361319	5.198754	7.236619	6.450454	7.172180	6.193455	7.661968	6.086060	5.015817	7.601036	5.576993	6.952995	6.867067	6.683571	6.516513	6.189898	6.393049	5.640588	7.580478	6.432854	7.666450	6.749036	7.082986	7.145697	7.723944	8.240448	6.811934	7.291819	6.970385	6.790009	7.061288	7.277239	4.173949	7.805732	5.078321	5.961512	7.285008	6.376681	7.448233	6.907757	7.396294	7.173222	6.128566	7.180900	6.506448	6.520582	4.950484
G018426	10.876248	5.807448	9.921285	9.619683	10.304887	10.093542	10.799830	9.775755	10.910276	8.331436	8.106595	10.513481	9.589221	8.902669	10.238752	9.865855	10.344449	9.514054	10.515902	8.205014	11.066483	11.989481	10.874713	9.275031	10.192283	11.511116	12.122269	9.645588	7.096937	8.641491	9.870965	11.282350	11.230915	11.018505	6.948833	10.407234	7.533515	7.399180	9.862847	9.216931	8.981593	10.022065	10.369523	11.049428	5.335521	11.021506	10.133281	8.172206	7.436108
G087242	10.403093	9.736971	10.368488	10.295214	9.838166	9.522984	9.963436	8.961306	9.992007	9.370209	9.538446	10.241322	10.083347	9.825834	8.770866	9.042925	9.534096	10.262348	11.527167	9.109484	10.370352	8.734441	10.516731	10.487681	10.046953	9.749033	10.594788	10.473570	9.472284	8.929353	9.722106	9.701525	9.901782	10.297021	9.906787	10.510660	8.903463	9.974159	8.997600	9.835864	9.449442	10.047903	10.248283	10.282427	10.788531	8.974693	9.541128	11.398002	8.690921
G029861	7.235247	8.346966	7.676730	3.004031	8.137320	0.700901	7.901455	8.105480	6.660150	8.244605	7.870494	8.298491	6.701970	7.375129	7.491744	8.361569	2.590572	7.803168	7.563383	8.025547	6.953306	6.313879	7.604697	7.654517	6.580622	7.326788	8.079617	7.665301	7.938008	7.296511	8.413429	8.821461	7.017387	7.822497	8.333284	7.420329	7.567970	8.430860	6.662372	8.492147	9.039568	7.584905	9.244968	7.720157	8.600627	8.461303	8.021584	8.717708	10.293459
G047323	9.462700	8.609358	9.366213	7.738169	9.002541	10.034802	9.237825	8.117822	9.706746	9.329360	9.095882	10.291470	7.954497	8.518777	8.555973	9.349468	9.144501	9.360177	8.148804	8.795033	9.344792	10.584475	9.590962	7.370482	9.568000	9.854989	9.541527	8.830446	9.086835	9.222861	10.185359	8.715412	9.644069	9.083702	8.024110	9.356522	9.418527	8.816730	9.100290	8.643180	9.551262	9.628268	9.222287	9.993456	8.440276	9.790339	8.763654	7.719861	7.650416
G064794	8.040010	-1.103876	-1.103876	5.561431	8.868318	3.573160	-1.103876	5.489049	4.616517	2.129868	1.566586	-1.103876	9.371872	6.973080	6.824760	3.566108	6.084775	-1.103876	-1.103876	6.265458	2.656931	5.263264	11.327135	4.585661	2.244160	1.761276	8.717777	5.195714	6.047379	9.826171	4.611225	9.543569	-1.103876	8.099042	6.363707	6.936348	5.834841	1.387902	8.626879	2.797724	10.194211	7.071174	2.881459	1.513631	5.871076	3.113462	8.116321	2.937811	5.396633
G059661	9.607692	11.482396	10.729823	8.050137	9.874681	10.024019	10.133531	8.761144	9.762628	11.450022	9.573011	9.898787	9.517262	9.880114	9.689671	10.002364	8.508175	10.822630	11.478605	10.282111	9.361195	6.898030	8.585149	11.059691	10.226753	10.592161	9.071995	9.472103	10.157653	8.213301	9.204576	9.101624	9.696854	9.104995	10.417581	10.691435	9.188467	10.590825	8.780781	11.290228	9.489334	8.630807	10.985372	10.093450	10.321858	10.029486	7.660649	9.936314	10.347558
G066749	5.431596	4.758997	5.318141	4.739462	5.593374	4.869909	-0.804243	2.031866	1.962893	6.775031	4.130638	5.694702	4.815909	2.052254	3.403226	4.862888	6.059866	-0.804243	4.982772	6.039568	-0.804243	4.175204	4.065134	3.943097	1.309913	6.374534	5.531822	3.654858	3.526315	4.990485	6.497275	5.936702	5.771704	2.540506	5.302128	4.439783	4.364106	5.063755	5.472661	4.628775	5.717222	3.849853	5.367267	4.344924	4.151018	5.869952	5.810624	3.066236	3.004098
G045838	5.259021	3.967352	5.451384	3.947402	4.740798	4.467704	4.245322	4.276154	4.047290	5.285193	3.961987	5.971249	4.826185	3.683567	5.484955	4.643188	4.502472	5.145213	4.688283	4.224016	4.634481	4.036785	4.177593	4.481312	2.703443	4.476953	5.027990	4.600458	5.922825	4.677369	5.488335	4.401435	4.158118	4.315786	4.638841	3.958843	3.702337	5.194321	3.450131	4.716256	6.278518	3.429755	5.535015	4.882756	4.595305	4.753969	4.257941	4.440577	3.741568
G073383	7.201427	5.400337	6.593915	6.673768	7.137272	6.865749	6.670671	6.350919	7.731503	5.780994	6.715689	7.932078	5.955609	6.253563	6.894253	7.358211	7.281211	6.365645	5.999336	7.324621	7.761056	6.095077	7.459840	6.332643	6.619263	7.408427	7.208177	7.474944	6.173409	6.354262	7.954200	7.077856	8.011369	6.583411	6.032020	7.834698	6.989428	6.690590	6.388793	6.154190	7.823191	7.170943	6.959708	7.381123	6.682339	8.057596	6.865455	6.662518	6.100775
G046279	4.518904	4.177946	4.960259	4.895917	5.504433	6.367257	5.247016	6.252267	7.025603	5.431717	5.928288	6.018800	6.178745	6.509347	5.648080	7.518297	5.387701	4.248767	6.192976	8.389015	4.449038	5.330448	6.764265	5.272068	6.580705	6.318000	6.952836	6.244801	9.559284	7.395357	4.600251	6.821096	6.385880	5.792431	7.216447	5.982225	9.552598	5.095325	5.665493	5.708001	9.154023	7.294332	4.977602	6.530636	8.543393	6.677897	5.197693	6.962749	7.797205
G087591	2.317304	4.996269	4.517552	4.435980	5.636397	3.945823	2.750519	6.243067	4.500169	5.102621	7.153672	3.333416	6.470353	3.696683	6.044226	5.107169	4.252349	6.033538	4.489310	4.555588	3.841483	2.737242	8.268224	4.370692	4.806979	4.917714	4.916079	6.461875	3.419520	6.939268	0.729508	8.056586	5.304630	4.460073	5.817202	4.912826	5.624435	4.433675	5.415522	5.376657	7.220393	5.069912	4.927161	4.750525	6.453755	5.371703	6.162965	5.711797	7.534526
G053006	7.997815	7.806341	8.558653	8.761381	8.666044	7.471953	8.047709	6.399422	7.712827	8.436142	8.446896	8.826620	7.681318	4.771006	7.822971	8.239937	8.681401	7.303581	5.618940	7.119293	7.927508	6.158946	6.832088	6.918919	6.019531	7.237609	7.719931	6.570602	8.037425	8.366246	8.146031	8.814563	6.983591	6.907582	8.245604	6.880673	7.293082	8.103519	6.871210	9.772987	9.546923	7.452910	8.352917	7.771904	7.930347	8.109520	9.124920	6.459709	7.061561
G055698	3.767236	5.159989	5.418579	5.371009	5.099199	5.266927	5.227353	4.214808	5.101736	4.380465	4.828068	6.422982	4.480060	2.852047	5.668779	5.259667	4.282833	5.126046	-1.333394	5.223844	6.143830	4.041113	5.136126	5.431885	5.076457	5.913788	5.590114	4.630172	4.972870	5.179637	5.002957	5.051418	5.599060	4.369656	5.439220	5.812586	5.115613	5.469926	4.177843	5.122340	4.973782	4.837533	5.885916	5.599534	4.625037	5.995092	4.816893	3.761865	4.826208
G008603	4.580792	3.412878	10.187280	4.005781	7.260453	11.384474	11.871396	9.538965	12.071422	8.285422	10.529181	12.483070	6.208658	6.577877	9.762096	12.260924	4.830021	9.545205	6.941570	10.615269	9.741395	12.897897	10.367505	7.217874	9.245423	12.113753	11.947956	8.538154	10.284895	6.800830	9.454243	7.043424	12.467791	5.025281	8.646953	7.396087	10.627315	10.235681	8.110621	10.316730	10.362358	7.800209	12.380687	12.014741	5.062919	12.628634	7.363127	4.209140	8.715818
G050794	8.834083	7.680218	9.138457	8.268854	9.145207	8.530729	9.782382	11.390405	8.802526	7.331865	9.978739	8.799145	10.789195	11.227996	9.359713	9.043824	8.267536	8.617073	9.145837	9.890062	8.391535	7.216282	10.085280	10.281505	7.418284	8.052895	9.855906	8.933296	8.899651	9.808850	7.823606	10.615026	7.375985	9.268328	10.145657	9.542242	9.547471	7.480455	8.128018	9.437471	12.228750	8.046232	8.708294	8.244851	9.624908	7.890232	8.582517	9.169483	11.615365
G050722	6.547698	6.987767	6.091862	7.915405	6.509956	6.184793	6.120211	6.112157	4.979903	7.141549	7.338753	6.344319	5.330363	5.369513	6.941563	6.286389	7.158002	6.659986	6.899873	6.601014	6.141559	4.602706	5.707037	6.841978	4.381519	5.962631	5.530617	6.271403	7.037525	6.916100	6.237024	7.172022	5.670855	6.339853	6.523969	5.818115	6.559555	6.858892	5.826340	6.560985	6.651508	6.970245	6.462392	6.364329	7.235033	6.446154	6.003454	5.670249	6.795807
G028103	-1.999551	1.377205	5.079472	-1.999551	1.899222	-1.999551	5.102121	-1.999551	4.376498	-1.999551	5.189161	4.541760	2.659577	0.997588	1.995354	4.712460	0.138412	3.170187	-1.999551	2.892681	5.960160	4.897364	3.909975	4.320951	5.708077	5.682883	5.405662	3.583686	4.251025	3.874708	-1.999551	3.334704	4.155342	3.248457	-1.999551	5.255394	3.920202	5.685947	1.074134	4.628895	3.847045	3.363777	5.511082	1.868489	-1.999551	5.858213	-1.999551	-1.999551	-1.999551
G089566	6.156443	4.342525	5.596112	2.316199	6.336193	6.632756	7.746541	2.669759	6.070372	7.156799	5.284927	4.490680	2.828590	5.294631	6.924991	-0.173783	5.499176	5.900478	-0.173783	6.654339	7.319153	4.919102	6.302727	5.609017	3.040832	5.224643	6.925390	5.161405	6.883791	7.226518	4.702269	6.986696	4.773492	2.738369	5.580153	5.177649	5.008113	4.387932	5.383013	5.557403	5.130059	5.290189	-0.173783	7.472762	5.305662	6.667347	6.123686	3.706841	5.351772
G018360	10.611989	10.647534	10.251122	9.418707	9.933828	9.432959	9.786963	9.441279	9.831040	10.351190	9.802768	9.880506	10.725540	9.232938	9.925141	10.361711	10.031220	10.162783	10.033563	9.708360	10.159574	9.475785	10.252481	9.444534	9.104805	9.553585	10.057632	9.776074	9.695454	10.770268	10.080972	9.295979	9.787952	9.514270	10.488485	9.676320	9.927514	9.961301	9.702424	10.070584	10.659139	9.662736	10.777754	9.857603	10.393035	10.103510	10.632205	10.715481	10.009138
G034475	8.193768	7.226536	7.696941	7.990691	7.634410	7.460487	8.074549	7.157892	7.977311	7.833074	7.564564	8.219479	6.845194	6.687059	7.727520	8.155086	7.701804	7.173763	6.721551	8.437877	7.812078	6.472920	7.881570	7.374875	7.828405	7.971273	8.146150	7.487070	8.218811	7.755769	8.024686	7.937177	7.494718	7.294189	7.384642	8.339482	7.877212	6.730856	7.372509	6.957472	8.378767	7.993291	7.672173	8.068686	7.600273	7.945719	7.672632	7.799920	6.974798
G041941	6.890317	3.300865	4.166317	4.599125	5.094424	5.973455	6.276810	4.839632	6.353964	5.173602	3.909276	6.974557	2.423824	3.062870	6.126148	5.433206	5.861158	5.327705	3.850880	5.720276	5.624177	6.314350	5.141690	3.351404	4.503975	5.472167	5.455570	5.584139	5.067219	4.839677	5.707923	3.192794	6.029471	5.393353	3.805688	5.358299	5.005732	3.696948	5.799082	4.492925	5.663844	4.435335	4.642120	6.569459	4.454333	6.008874	5.226591	3.578243	4.346609
G005293	10.496212	11.473202	10.787050	9.354791	9.965191	10.696339	10.303993	10.164409	10.087013	11.483504	10.016679	10.544571	9.355370	9.174350	9.875149	10.594551	10.667017	10.728384	9.349057	9.957260	10.837881	10.333464	9.322965	9.478462	10.592523	11.064143	9.484277	10.390329	10.007206	10.091559	10.635684	8.368939	9.574331	10.145823	9.961214	10.444473	9.921108	10.836003	10.192467	10.379567	8.612079	10.077535	10.875766	10.845098	9.771169	10.903851	10.431952	10.243237	9.876175
G080514	1.953630	4.155475	2.913701	4.831429	8.736376	5.159984	4.363067	4.663152	3.559704	2.754282	4.680118	2.646778	6.312431	8.467885	8.724998	6.160714	5.919635	1.731463	7.835174	1.409951	5.337886	8.021830	4.032042	7.737832	4.889399	-0.307592	6.336346	7.477184	5.145998	8.153140	5.561404	4.072556	3.160515	5.405431	2.590901	5.719326	2.257927	3.253738	9.956305	3.688864	5.753242	7.073454	3.785183	1.825726	3.724436	5.672271	8.116596	3.536890	4.754872
G084497	10.566120	9.381765	9.618773	9.615960	9.557367	9.619039	9.658883	9.542941	9.998571	9.341762	9.347709	9.986237	9.259019	9.666738	9.410625	9.691763	9.708193	9.743013	9.769597	9.339127	10.763130	10.038446	9.792663	8.553402	9.875819	9.340267	9.371083	10.117467	9.221194	9.130574	10.186601	9.077564	9.758097	9.455859	9.569063	9.832636	9.933492	9.254481	9.706161	9.396804	9.574870	10.226392	9.814968	9.610205	9.799737	9.786660	9.818597	10.298761	8.795157
G075621	9.402828	9.462733	9.864585	10.644393	9.992469	9.632466	9.614170	10.539784	10.043040	10.405372	9.956592	10.299266	10.086923	8.657154	9.445794	9.023749	9.833550	9.056976	9.281176	10.093834	8.547583	9.394188	8.632630	9.547077	9.614429	10.113672	10.436053	9.942028	10.206895	8.204993	9.833611	10.226631	10.460568	10.031906	9.627961	9.362736	10.650084	9.518483	8.571316	9.565204	9.535015	10.222973	8.643742	9.660569	10.436400	9.063363	9.710113	9.752842	9.212500
G025527	7.668830	8.143422	5.606807	7.093753	7.411490	7.710291	6.933939	4.495401	7.999032	6.943741	7.029357	8.675423	6.794582	5.235248	6.824526	7.403031	8.035231	7.419128	2.901618	7.637650	7.341030	5.571384	5.620835	4.748794	7.334218	7.589860	6.430620	4.335765	5.379244	7.866668	6.786042	7.689474	8.190118	6.885434	6.678051	7.090120	8.283481	5.069156	7.590445	6.511239	9.302614	7.163560	7.354263	8.200558	6.781776	7.503253	7.967262	7.871772	5.839089
G013793	0.858018	2.319216	1.081999	-2.193439	4.382114	3.785725	4.974147	2.876970	5.553242	0.326919	-2.193439	3.688724	2.288415	3.822260	4.953468	2.233640	2.797198	-2.193439	-2.193439	0.413253	6.172571	4.733178	5.710528	1.570978	0.730449	-2.193439	6.202920	3.413842	1.859176	3.322801	2.556971	0.940369	-2.193439	-2.193439	-2.193439	8.252659	1.115314	-2.193439	-2.193439	-2.193439	4.130161	4.066157	0.563502	4.460779	-2.193439	1.562531	4.612324	1.885096	3.613918
G073544	8.579508	8.665278	9.121458	7.514114	8.208362	9.887382	8.818637	9.448295	8.477904	9.416501	7.629923	8.766268	8.253370	9.704558	8.878042	8.634572	8.068854	8.337976	8.082421	9.573972	8.487142	9.258267	8.996411	8.452811	8.647242	9.564176	8.800082	9.418374	8.094957	9.468526	8.940840	8.791755	8.641296	8.966392	9.089680	9.044626	9.369203	9.026717	8.585909	8.074808	8.889844	8.719271	8.700199	8.296931	7.893867	8.239954	7.904971	8.724574	8.801831
G023351	8.189853	8.158506	1.614419	3.233079	4.557591	5.934877	4.921475	3.090875	6.122158	8.378624	7.322769	6.652323	3.850300	-0.824138	5.108815	3.441204	4.178579	7.173965	-0.824138	5.736326	4.176187	4.818864	-0.824138	1.624151	1.322275	5.669978	2.199537	-0.824138	3.572492	7.701552	1.715237	3.826156	4.580546	2.904147	4.678485	1.540284	1.642500	3.603847	5.278344	4.979278	7.651287	2.913252	5.971000	4.923909	6.989448	2.025610	4.393470	-0.824138	3.890125
G035081	4.524141	8.218138	9.198606	5.272753	6.636266	7.342383	8.769048	6.403787	9.161384	7.727455	8.332355	8.542437	8.835254	6.311759	6.732852	7.502614	5.296727	8.997517	9.058522	4.110065	9.098850	5.265642	5.970644	6.340593	8.948407	11.104666	9.011791	9.311336	5.129476	5.835741	6.845513	5.832934	9.762585	8.269538	6.313154	6.073217	6.363668	9.564001	6.619198	8.676313	6.872944	6.249116	10.134625	10.579179	7.322776	10.476900	4.738922	10.163933	7.596602
G054312	2.426703	4.796779	4.410701	5.031987	4.128304	2.124658	3.571340	6.088328	3.583405	3.223178	3.458106	2.987126	4.047642	5.854074	4.345465	4.202464	0.831002	4.167116	7.671050	5.275205	2.357135	1.051613	6.478989	5.953389	3.410060	1.999821	6.146653	6.895807	5.486722	4.238927	4.487430	6.012510	2.481161	6.082243	5.151392	6.309894	5.909932	3.720029	3.153532	4.407688	6.475644	5.457018	3.378347	4.423368	6.322343	1.795107	1.798581	7.725546	6.864890
G065263	5.869021	4.388473	6.051069	5.139998	5.571604	6.104428	6.804275	5.471940	6.705651	5.951554	6.553652	7.360143	4.684248	2.021681	1.937192	4.979553	5.484308	6.166420	3.384807	4.479798	6.672882	5.265764	5.018758	5.848262	5.359732	6.478513	6.692869	5.974645	5.242422	4.589777	6.165478	5.779710	7.216554	6.261117	4.468538	5.155323	4.213465	4.947015	5.628445	5.198852	6.677800	6.272760	6.277508	6.979616	5.431416	3.524520	4.757544	5.097617	5.813012
G048993	7.732578	6.401211	7.176365	6.010867	6.649335	8.056845	7.596202	6.110774	8.267297	7.202018	5.773737	9.116273	5.029035	6.044685	6.326931	6.953446	6.750205	6.787437	7.049243	6.793808	8.384092	7.248034	7.551346	6.222684	7.030237	7.891972	7.778986	6.505250	8.421455	5.930011	7.443551	6.632941	8.325423	6.803538	6.128637	7.712305	7.098751	6.007359	6.866799	5.358267	7.049513	7.249966	7.158016	8.383991	6.940307	7.149962	6.704397	7.011794	5.286513
G031739	10.168590	8.770315	9.810437	9.130118	10.229973	9.710507	9.913365	8.739633	9.580259	9.886383	9.615702	10.439969	9.472918	10.075590	10.006948	10.053809	10.044991	10.469478	9.659923	9.509426	10.384202	10.399124	9.387591	9.759271	9.632782	10.628936	10.089258	10.011937	10.259931	10.057669	10.358111	10.455679	9.355380	9.585350	9.381390	10.122723	9.509732	9.672492	10.076908	9.390474	9.278047	9.699789	9.630230	9.467290	9.447381	9.902334	9.752053	8.881553	9.991264
G047513	9.550298	10.570313	10.459045	10.825840	9.751289	9.759899	9.421226	9.531020	9.962061	9.666301	11.394606	9.493766	10.057710	10.092519	9.879358	9.796294	10.159310	9.941977	10.354753	10.022625	9.744056	10.403443	9.943661	10.119746	10.095341	10.005158	9.896405	10.168174	9.681838	9.594599	10.049296	10.067552	10.563654	9.442462	10.227838	10.071071	10.119889	11.020513	10.156892	10.334410	9.213230	10.148938	9.631628	9.845026	10.197816	9.919006	9.772367	9.618136	10.462478
G036210	10.154992	11.147245	11.731493	11.441439	11.751960	9.942682	11.079953	10.840748	10.261639	10.174592	10.578004	10.251937	11.215988	11.454075	11.234578	10.840103	10.731772	9.820124	10.921553	10.168307	10.296526	11.337926	10.058532	11.836798	10.727852	10.853249	11.304710	11.184484	11.560150	10.944519	10.330423	11.696526	10.132598	11.314271	10.023278	10.595451	9.994258	10.531887	12.052004	10.869198	11.078689	10.972173	10.544148	10.120718	10.902645	10.510174	11.097354	10.444966	10.253184
G057224	6.565960	5.771136	6.664750	6.868387	6.264095	5.702301	5.948069	6.053222	5.964877	6.448339	6.662083	7.701867	5.999657	5.423925	6.534844	5.843494	5.885944	6.804498	6.777905	6.371451	6.556419	5.573607	5.999500	6.475884	5.806452	6.252571	7.897600	8.004333	6.710634	6.132950	6.007336	7.101229	6.094329	6.676660	6.432231	6.121005	5.865631	6.480873	5.515588	6.473237	8.875296	5.948698	6.699018	5.949162	6.474917	6.178085	6.295458	6.420852	5.894771
G047657	9.747687	9.706689	8.301791	10.440555	9.603179	9.220857	9.634300	7.747365	8.995475	9.224215	8.862984	9.396538	9.515956	8.661891	9.060172	9.007760	9.875845	9.614705	9.618627	9.250958	9.798904	9.896343	9.706593	10.026501	9.481360	9.415467	8.546967	9.527206	9.649892	9.162331	9.574759	9.715735	9.505746	9.147729	9.852301	9.224411	9.285619	9.892252	8.514426	9.987506	10.353523	9.182684	9.227018	9.498389	9.418753	9.345040	9.769292	10.041871	9.683516
G025375	5.431715	3.921224	4.542852	1.269212	1.826199	4.852944	3.417338	4.676919	4.095159	3.768239	3.305450	6.931213	4.448276	2.911181	4.417528	5.536715	2.220018	4.159538	4.777075	4.058550	4.565144	-2.196837	4.923616	2.560367	3.257975	4.761298	4.011988	5.572097	4.121197	5.538708	4.322534	3.861390	3.017072	2.297137	5.125721	4.139167	6.120068	2.729119	2.706407	4.806834	6.648728	2.307210	4.259641	2.691360	5.758954	4.560467	1.665659	4.712513	3.769918
G026143	10.993981	12.144506	2.575639	5.686759	5.111943	-0.848537	2.626816	3.113610	6.359227	13.692827	-0.848537	1.505403	5.418371	8.889804	8.302342	2.073080	3.209014	1.836250	-0.848537	3.540525	-0.848537	8.981202	10.208444	6.598179	5.765203	4.844319	1.672795	3.154485	7.294987	2.920269	-0.848537	3.811116	9.796323	6.159467	5.755584	1.716981	4.225389	-0.848537	2.378562	-0.848537	7.707759	5.310187	-0.848537	6.844526	-0.848537	-0.848537	-0.848537	-0.848537	6.993478
G052536	8.264637	4.735819	6.934043	6.893639	8.680365	9.065560	8.786336	9.389998	8.968799	6.628810	5.802010	8.246736	8.743404	8.059985	8.153714	8.431407	7.629016	7.245770	5.596602	11.540273	8.036463	9.383626	9.343757	7.537134	8.357297	8.193322	8.368548	7.557567	7.516345	8.772866	8.095428	9.460127	8.784021	8.909223	7.492714	8.625034	10.120013	6.738804	8.510815	7.305111	11.504659	8.238141	7.015581	8.405815	6.766267	7.754935	8.118484	8.661507	8.414909
G076243	8.211787	9.131646	9.891325	10.041959	9.594836	9.058183	8.967497	9.206205	9.217829	9.119742	9.740891	9.501831	9.338043	7.878995	9.480005	8.763269	9.625900	8.923856	9.091000	9.198238	8.026565	8.418402	8.072653	8.904797	8.441218	9.403488	8.934203	8.760716	8.959547	8.121072	8.994556	9.431019	9.087565	9.330727	8.199663	8.140936	9.227632	9.527778	8.477425	9.278165	9.264128	10.104632	9.361110	9.153868	9.481569	9.064620	9.512538	8.551412	7.961718
G023694	9.509369	8.312945	9.481353	9.251211	9.210940	9.429974	9.934349	9.477043	9.914936	9.198483	8.908519	10.029739	8.292415	8.502967	9.344597	9.533557	9.557635	9.572244	8.443202	8.887436	10.148666	9.893923	8.940030	8.536640	9.371309	9.860330	10.052415	9.944382	8.538576	9.386916	9.665478	8.570046	9.752490	9.307427	8.778660	9.887368	8.940283	9.276151	8.928896	9.269197	8.917782	9.259511	9.421937	9.979418	8.699180	9.709409	9.362611	8.868167	9.036497
G038663	9.282548	9.396860	8.954669	8.041363	8.629249	8.171733	8.434063	8.102582	8.211241	8.787870	8.517774	8.205144	9.164875	8.879126	8.835957	8.432578	8.215129	8.739886	8.689545	8.271399	8.742088	8.118082	8.669950	8.669489	8.544157	8.710956	8.341993	8.411701	8.208644	8.666979	8.487000	8.162361	7.383392	8.705816	9.641617	8.703114	7.855800	9.376714	8.747575	9.428103	8.553291	7.481120	8.880026	8.559385	9.028612	8.397953	8.539241	8.801466	9.003139
G073272	2.730000	7.773717	9.361249	8.517703	2.287387	7.599235	8.450424	7.102962	7.301720	4.827097	2.319505	8.367113	-1.252198	8.426169	9.768974	7.185076	5.405759	9.021435	3.545214	8.339269	8.193355	2.718040	4.739944	1.369709	6.815245	7.344680	3.352043	5.492932	6.698503	4.278566	8.652118	-1.252198	10.512391	4.886434	5.788632	3.409053	6.087695	6.980085	5.572388	2.810135	9.108350	7.564355	7.406059	9.848608	5.250857	5.754722	4.205582	3.483840	7.465131
G042273	3.747622	3.011795	3.220573	3.620489	4.306837	2.771315	4.407926	6.008642	4.725360	2.401841	1.437445	3.785748	3.474385	3.694635	5.082243	5.434291	4.484485	4.660589	4.232840	4.454232	3.839086	2.931802	4.914171	3.749981	4.214904	5.301946	5.237427	5.156070	5.714420	5.675757	3.015828	4.168642	3.714919	4.144615	3.605419	5.580116	5.734577	2.097443	3.604621	2.870311	7.792510	5.483542	2.031222	4.502829	5.320104	3.336407	3.946314	4.990048	5.372462
G009324	10.429766	10.711356	10.689397	10.787476	10.347939	10.635157	10.075890	10.580156	10.214387	10.807837	10.959194	10.102352	10.304243	10.042526	10.256921	10.443815	10.719242	10.994565	10.737521	10.095197	10.630905	11.284019	9.981673	10.558944	10.685471	10.697602	9.828751	9.422330	9.899323	10.039017	10.340670	9.543911	10.244538	10.335788	10.870764	10.209488	10.065969	10.804554	10.334038	10.825065	9.711837	10.299458	10.506311	10.687822	10.332254	10.547022	10.523310	10.189106	10.059821
G055385	4.572924	2.172909	5.076500	3.544564	4.912955	6.049792	5.511363	4.146897	6.018934	4.405698	4.405528	6.792350	3.432695	4.033150	4.800150	5.547341	5.175596	6.148593	3.466283	4.776235	6.796636	4.275149	4.335390	2.923564	4.736074	5.838160	5.530813	4.976065	4.497537	5.582657	6.218145	2.248114	6.762376	5.093630	3.264172	4.835025	5.390303	3.086690	3.793089	3.631975	6.021590	4.954369	5.416919	6.345605	3.803771	5.606055	4.496328	3.543306	3.712918
G028063	11.029208	10.444926	11.112274	11.536450	10.560714	9.928337	10.402875	10.264290	11.114760	10.031907	12.572201	10.270448	10.695274	11.128450	10.290038	9.584184	10.702806	10.893070	10.967003	10.776755	10.520780	10.655829	10.043288	12.337218	10.909045	10.978372	10.501198	10.490411	11.134910	10.018558	10.070748	11.896458	10.698122	10.236720	10.990964	10.713266	9.510666	12.980797	10.060458	11.473123	11.527357	10.062287	11.158713	10.768532	10.184609	10.231582	10.254008	10.585835	12.645088
G001504	4.309645	6.138129	3.891184	4.456233	4.321334	7.727220	6.361314	5.898062	5.209622	4.870300	2.324353	2.403445	4.732742	7.422689	5.284165	5.892548	5.236991	3.659633	4.370118	6.684686	2.698210	4.127508	7.135065	4.249471	2.821068	2.779955	4.774854	5.275032	8.071110	6.687729	2.631156	4.704827	3.904240	5.323433	6.676782	3.646285	8.267746	3.232731	6.197996	5.038583	7.268332	5.374569	6.877228	5.108362	7.778720	3.927519	1.609242	4.717517	8.418361
G042993	6.331159	6.234324	5.233699	4.364307	4.428752	5.584396	5.723239	3.633731	6.209501	5.505067	5.166608	7.301141	4.457823	5.202712	5.885555	5.914684	4.927264	5.345342	4.525004	4.696314	6.349634	4.510718	4.634596	5.853119	5.045122	5.761044	5.357188	4.575372	6.543605	5.674465	6.693059	5.450963	4.958449	4.914593	5.151933	5.415213	5.837268	6.042103	3.382508	6.044169	7.476668	4.251757	5.650913	5.173623	6.666382	6.042478	4.604897	5.000196	5.069977
G090430	7.827789	8.647253	8.576896	8.822303	8.283836	8.070150	7.877049	8.605577	8.016695	8.434797	8.887594	7.949103	8.628721	8.047358	8.035015	8.150886	8.263098	8.175056	8.291524	8.297579	7.746058	7.869264	7.649317	9.320399	8.003608	7.586115	8.196343	7.714007	8.437482	7.750172	7.615800	8.899563	8.481109	7.898001	8.418907	7.999601	8.121223	9.665119	7.845975	8.906161	8.556988	8.252316	8.046814	7.898481	8.875487	7.848502	7.994596	8.400292	8.764440
G012940	3.628874	3.873343	7.430119	6.013277	5.839317	6.297965	6.393978	5.880095	6.803212	5.650090	5.874120	6.997008	4.562518	4.797792	4.859842	7.263939	5.401622	5.977246	6.883022	5.550164	6.814352	4.430528	6.006784	5.887629	5.594362	8.913377	6.491049	7.651278	4.833578	4.471337	7.890069	5.791785	7.970561	6.559165	3.863538	6.967010	4.249362	7.254618	5.156409	7.595331	6.427301	7.247890	7.517524	6.979756	5.476190	8.384893	5.007952	4.737614	4.904631
G040634	5.391259	2.635245	4.650601	4.382659	4.910043	3.190432	5.248541	3.562531	6.197369	2.501345	2.225953	3.006860	3.756580	3.723507	6.269694	4.609267	3.223994	1.339771	-1.207389	4.369328	5.538397	6.166118	5.178811	4.664014	6.282537	5.980595	1.184695	4.891792	4.101008	5.570724	3.702406	4.484721	1.864609	4.758297	4.014961	4.462066	2.074300	3.120677	4.051030	2.697577	6.478579	3.505443	2.781385	2.998941	2.244932	3.661825	4.278094	2.017393	3.645611
G055139	11.369301	13.458271	11.373648	11.836634	11.377998	10.447449	11.784318	11.254871	10.973273	12.048687	11.550633	10.804846	11.767860	12.246757	10.561307	10.799017	11.624714	11.808209	12.214456	11.182485	11.182336	10.866843	11.564770	12.072355	10.316560	10.502718	11.226112	12.320531	11.160620	11.718183	11.379683	12.332862	11.341448	11.750480	13.116215	11.253952	10.816175	11.656681	10.818138	11.178809	11.873244	10.516362	11.571892	11.040557	12.089367	10.298535	11.422944	11.495829	12.009781
G036522	7.001165	8.261292	7.788402	8.487670	7.484292	7.403129	7.546598	7.018172	7.797940	7.774820	8.477469	7.772728	7.305861	7.204919	6.276667	7.738644	7.427926	7.875444	8.799531	7.698182	7.235071	5.841688	7.692555	8.106875	9.068135	7.198705	9.037987	9.115085	7.386819	7.194529	7.288450	8.988192	8.717432	7.653144	7.916463	7.648353	7.463577	7.826875	7.503008	8.379743	9.541015	7.450147	8.333891	8.983928	8.864214	7.447375	7.197578	8.759247	7.684237
G011865	4.507711	4.819634	-2.105578	6.574244	2.010730	5.547001	1.893310	4.721099	5.860905	2.489740	2.719596	0.261553	4.889969	5.866930	6.262207	4.551416	4.270871	-2.105578	-2.105578	4.659800	2.411176	2.468860	4.133674	2.517430	2.089016	2.491221	3.279733	3.789180	5.692215	6.506577	1.971125	5.425450	3.480991	1.962471	6.758186	3.471371	5.082201	4.592759	3.868833	-2.105578	6.599654	4.868976	-2.105578	0.671212	5.584996	5.166373	4.561590	3.886467	6.429348
G078742	5.488223	5.300160	7.356297	5.148843	4.793195	4.728564	4.347054	5.933899	5.853272	5.034502	6.107974	5.338766	4.921347	4.694502	4.761452	6.152296	4.340808	4.772736	5.873015	4.384929	5.502058	4.570207	5.000576	5.890723	5.632116	7.794810	4.831281	6.294042	5.827883	4.628529	4.851512	4.668615	5.971425	4.952479	5.340231	2.978176	6.788066	6.715135	5.355004	6.552918	6.180554	4.961684	5.952839	7.319013	6.092685	6.279971	2.643538	6.977189	4.887187
G038325	7.119882	7.572204	5.101085	7.516590	6.808305	5.815874	6.641187	4.890859	8.015609	3.032602	7.487323	6.685382	8.389670	7.850774	8.378599	7.350974	5.595507	5.762353	4.033441	6.646546	5.329122	6.989367	6.877883	7.457721	6.551873	6.186090	8.299917	5.567204	6.897259	6.432579	6.423459	6.843791	6.967956	7.330581	4.526633	7.457348	6.987023	6.418034	7.400126	2.890316	7.232798	7.440947	7.552565	6.133000	6.928154	7.094161	6.232444	7.925263	7.220185
G008441	6.657233	3.537970	-1.944290	5.145851	4.091530	5.620172	5.085940	5.460429	4.419453	3.225971	4.582363	4.882475	4.723649	6.384690	7.160024	4.261350	4.194692	3.726107	4.960837	6.160204	5.648209	5.892796	5.535183	6.545799	1.094108	4.216760	5.474661	6.719872	6.918496	7.577339	6.200552	6.284234	4.595826	7.304385	3.527341	5.597466	7.379039	2.831589	5.014344	2.147074	7.573419	6.184113	4.585810	5.361834	3.788101	3.286413	4.768109	6.070202	6.426248
G054445	7.103069	5.129153	6.000333	4.894953	6.211318	6.158594	6.059795	4.685030	6.675038	6.100593	5.261305	6.475534	6.032849	5.971700	6.823829	6.516756	7.084361	6.957588	5.586670	6.263736	6.540965	6.067617	5.538599	5.004034	4.938842	5.611853	5.901894	7.031876	6.034700	6.911319	6.726125	7.326754	6.312923	6.035622	6.465555	6.268522	6.668961	4.916979	6.029343	6.327344	7.841840	6.007181	6.647685	5.888832	5.924562	7.324133	6.230104	6.018167	6.478260
G035750	6.321897	4.807191	4.979623	6.330684	5.735831	5.856421	6.764962	5.696311	6.562400	6.257480	6.140541	5.592039	5.948400	4.744162	6.092894	6.015674	6.239033	5.652921	5.139316	5.571166	6.913976	5.295979	6.029043	5.441191	6.265619	5.825346	6.480146	5.982244	6.030645	6.009675	5.652691	6.729321	5.697458	5.780507	6.303871	6.554807	5.642717	5.739936	5.582679	6.442509	6.370022	5.984570	5.326552	5.825921	5.874122	5.689640	6.278872	6.339731	5.551150
G060044	1.042288	1.384711	6.619182	2.494802	3.468488	3.498281	5.080018	2.813439	5.740803	3.904394	5.799169	5.412792	5.457510	3.217430	3.340864	6.186034	4.028187	5.181916	-2.032344	3.249541	5.011840	2.121625	0.934279	3.845470	2.412073	4.586338	4.245758	4.163842	2.565659	5.804443	4.718312	5.503899	4.644965	4.418195	2.603731	4.572105	3.455191	5.699774	2.404994	6.703428	6.423436	2.153753	7.480256	4.616753	1.966121	6.190185	2.827729	-2.032344	3.433735
G050132	11.297118	10.756944	9.694495	11.364200	10.559554	12.015442	11.189868	11.195614	10.915863	10.868960	11.649847	11.115447	10.153347	10.378360	10.352948	10.861881	10.840823	11.618113	10.815764	11.016204	11.579130	11.242470	10.722202	10.192336	11.854590	11.141321	8.956149	10.155624	10.823133	10.662287	10.847561	9.472489	10.524399	11.178592	11.171999	10.571900	11.417552	10.848199	11.105095	10.684421	9.564332	10.756026	10.343034	11.588091	11.073347	11.240065	10.935609	11.800377	11.528132
G008321	9.847438	6.929263	8.044646	8.672806	8.740980	8.838257	9.208421	9.014914	10.042178	7.826639	7.630431	9.958536	7.781165	7.837059	9.547642	8.441740	8.969561	8.203728	9.384126	7.116995	9.683183	10.027058	9.487648	8.750194	8.492301	9.001770	10.471032	8.695049	5.742407	8.216936	9.946574	8.866965	10.057558	9.964586	8.173384	9.684883	7.643679	7.708926	8.452184	7.295063	8.588759	9.237799	7.909083	9.433209	6.889697	8.712546	8.782114	7.898624	6.463637
G063216	4.726726	1.786703	6.969226	5.195500	3.354202	3.088793	1.721120	2.860193	1.320695	5.153767	3.388301	2.404844	3.368378	2.200844	2.617659	5.965001	5.374449	0.979860	3.536628	-1.537482	-1.537482	4.270851	2.618753	3.517110	2.373587	9.131307	3.606511	3.958832	-1.537482	4.350414	1.790025	-1.537482	3.559204	3.110382	-1.537482	3.879077	1.705791	2.739920	5.026378	4.810781	-1.537482	2.951894	5.725745	-1.537482	1.120609	7.682824	4.084779	2.460339	3.258708
G007538	5.076269	5.638071	7.876031	4.648351	7.344668	6.402910	6.700036	5.779346	7.209597	7.069115	7.527694	6.874158	6.408579	5.120137	5.570349	8.318539	5.867303	7.557529	5.554938	5.752230	7.928059	2.554258	5.603070	4.451176	7.989674	8.568874	5.968988	7.415364	6.942085	6.889257	5.224434	7.124901	6.825028	6.007488	5.233595	6.458616	7.844108	6.446158	7.115148	6.893319	7.694583	5.867677	8.275867	6.998678	6.550349	8.532741	6.244110	3.893671	6.920197
G011615	10.616650	10.035971	10.436564	9.221887	10.136490	10.590495	10.599846	10.795935	10.395750	10.311368	9.163107	10.578847	10.030830	10.800831	10.505780	10.355740	10.214238	10.481321	9.998618	10.021318	10.644503	11.263811	9.953930	10.092435	10.103933	10.605423	10.220906	10.461411	10.435113	10.371139	10.621053	10.201789	10.028414	10.329731	10.379122	10.265125	10.304945	9.769331	10.049251	9.578241	9.971321	10.189980	10.505004	10.517089	9.515524	10.443368	10.065355	9.610688	10.131862
G067220	-1.531413	4.250964	8.148515	2.585931	6.179554	7.526509	8.255320	0.906580	7.787631	9.055931	5.649681	7.901368	6.352812	1.683017	4.260732	7.702573	7.191688	9.241114	4.719847	6.311919	8.049145	0.954521	1.612765	2.865442	6.513229	4.450768	4.511245	4.456606	-1.531413	4.005117	7.221714	-1.531413	6.433211	2.600996	-1.531413	4.474837	3.190449	5.656491	1.765112	7.847556	3.452365	2.905226	9.414289	5.178848	-1.531413	7.271819	5.827028	-1.531413	5.837352
G058298	4.986811	3.808202	4.513847	4.732802	6.480150	5.055200	4.296637	5.460268	4.344072	5.672732	3.618887	5.504057	4.956893	3.627730	5.685167	5.615171	5.836988	3.151702	-0.331464	6.149152	6.532501	5.379148	6.225833	5.099063	4.774517	6.984495	6.217790	6.061359	6.676273	5.080471	6.816109	5.934741	6.907083	6.510691	5.670497	5.885479	4.868019	3.671614	6.600342	3.280284	7.005889	5.594352	6.257283	5.366000	5.450285	6.492043	3.697699	4.220279	3.349897
G066465	5.006524	5.671441	6.240817	3.854201	5.265183	7.463676	5.412014	3.662040	5.638795	6.048426	4.167980	4.563012	5.720899	5.335160	6.710632	6.578692	4.513309	5.470501	3.172395	6.266245	5.765775	5.448704	8.042040	4.335257	6.754630	6.077003	5.631854	6.160345	7.206731	7.350804	5.838104	5.023118	5.586098	6.386802	3.468514	7.116433	7.129415	2.910715	6.391635	4.844817	6.538350	5.977967	5.905448	5.233817	4.187931	6.809905	5.332107	1.892353	5.232802
G073332	6.591209	4.870280	6.151161	5.592032	6.161010	5.918932	7.105539	6.604121	6.430440	6.388589	4.751330	8.158555	4.996084	5.324189	6.017068	6.319069	5.827946	6.135967	3.717993	6.447944	7.163978	5.215062	4.818239	4.924949	9.737529	6.852669	7.611626	6.233322	7.563546	5.992457	6.253936	7.189702	6.570705	6.205147	4.726789	5.699899	6.672294	5.237808	4.849283	5.023437	7.371904	5.883523	6.373562	6.710711	5.215610	6.710974	6.248004	5.169669	5.533024
G002305	10.864603	12.445140	12.303948	11.896141	11.173642	11.159636	10.964594	11.080769	11.225020	11.298521	12.298106	11.182860	11.860893	10.988917	10.979085	11.184641	11.233938	11.372729	12.311145	10.838218	11.195520	11.137605	11.027623	11.683178	11.281793	11.197797	11.194707	11.755055	10.724124	11.023296	11.480855	11.945734	11.262196	11.070415	11.726391	11.506311	10.823304	12.466311	10.918839	12.476844	10.928857	11.206185	11.716125	11.044663	11.521997	11.285514	11.168220	11.380686	11.212726
G090657	7.394139	6.286325	6.635753	3.805332	6.886026	7.092805	7.459520	5.646236	7.446843	6.992781	5.519481	7.539486	6.098938	6.206291	6.404932	7.003327	7.145036	6.360234	4.402950	4.555893	7.502369	6.613847	7.107103	4.833619	5.538158	7.075576	7.292651	4.454037	7.391584	5.490345	7.503145	5.587656	7.544147	6.759432	1.813785	4.777987	7.047196	6.025630	6.739204	6.517108	7.666586	7.207835	7.903202	7.459492	5.711554	5.785955	7.175117	6.463111	5.590903
G010099	4.879741	4.565320	6.063657	5.639767	5.965811	4.144381	6.692063	6.400283	5.779453	4.331415	5.041169	4.283220	6.004331	5.770946	5.836679	5.339200	7.062489	3.574955	5.482344	6.770748	4.139538	3.235644	6.973672	7.378027	3.449578	1.008754	6.886483	4.844252	5.712850	6.291518	3.358270	8.505543	5.106398	5.882321	4.955422	5.661584	7.517883	4.399457	4.110910	6.130642	8.563883	4.988917	5.762153	3.528808	6.886004	4.350905	5.079898	5.219985	8.943515
G077324	5.545422	6.752670	7.786501	6.857803	6.150385	6.859976	6.593202	5.728778	6.589129	7.066993	8.682799	7.153335	5.646234	5.173062	5.692709	6.618651	6.258065	7.159047	7.058122	6.250137	7.057123	6.818980	6.050090	6.826930	7.789539	8.067348	4.344822	6.779650	6.200326	4.746813	6.675041	6.250610	6.782020	5.293647	5.746686	6.134965	5.143992	8.679606	7.243648	8.302428	4.647542	6.289659	7.198725	6.595738	6.460159	7.739807	5.912524	6.228414	5.891944
G028269	6.748151	4.773966	4.077688	1.359492	5.031337	3.637691	6.695852	6.112942	4.872367	5.577925	5.306439	4.962019	3.819626	6.749326	7.336456	5.727564	6.168289	5.641072	2.494989	6.573497	6.354168	4.024058	5.616968	6.486947	6.034029	6.278348	6.167953	6.094911	6.820128	6.466794	6.304605	3.794940	5.180281	7.264649	3.654359	6.935864	6.588309	5.492354	5.993243	2.645388	6.707748	5.899090	3.585231	5.532539	2.675734	5.518384	5.522042	3.281368	5.375888
G034417	9.464158	8.518626	9.024181	7.444714	6.815587	6.751789	7.016002	7.407624	9.176054	7.193727	8.516118	8.887439	8.910535	5.945947	7.391598	7.970195	7.678016	7.940556	8.583458	7.329376	9.087083	4.927780	7.911984	7.314361	7.794840	7.665290	7.485415	8.523021	7.514678	8.423883	8.522850	8.452818	8.395366	7.504929	7.342590	8.423576	8.734363	7.361027	6.924111	8.452125	9.195439	8.664091	7.216247	8.692299	8.904809	8.667148	6.612367	6.991888	8.337484
G081398	-1.450807	1.842478	3.032905	-1.450807	1.139389	4.452082	1.777505	6.881882	-1.450807	4.349721	2.383333	1.415808	6.959839	1.472245	3.632964	3.872387	1.731060	-1.450807	6.404901	1.080548	-1.450807	1.502250	8.097784	-1.450807	1.388577	2.960336	5.794784	6.600795	2.755645	3.754629	4.149719	4.650266	0.856911	6.598390	-1.450807	3.579066	2.227111	2.786835	2.825805	-1.450807	1.459292	4.822238	4.572322	1.852057	-1.450807	3.994690	-1.450807	1.706601	2.446267
G041531	9.930503	10.632881	10.732455	10.121235	9.280859	9.185312	10.295112	9.955415	9.980360	9.856907	10.427221	10.257734	10.860356	10.069064	10.608952	9.723759	9.706567	9.891172	10.545542	9.329244	10.251385	11.421379	10.084316	10.124716	9.948098	10.027520	10.588558	9.821692	9.701903	9.760195	10.556803	10.800266	10.147519	10.644140	10.253459	10.293079	9.143520	10.479873	9.105584	9.584999	10.213294	9.698654	10.622268	9.672201	9.835367	9.886292	9.627497	9.865980	8.386170
G044895	8.916977	9.396486	9.626846	9.413911	9.134655	9.226331	8.689145	8.570495	9.531266	9.180037	9.610562	9.954555	8.936885	7.037921	9.482635	9.105376	9.615988	9.314717	9.211314	8.976705	8.647681	8.082820	9.523438	8.229485	9.040490	7.966052	10.027909	8.561707	8.962880	8.989828	8.783145	9.893168	10.658105	9.147657	8.472864	9.005963	9.474298	8.256670	8.606993	9.373142	10.359202	9.273996	9.222987	10.184594	9.293905	9.086803	9.135570	8.820053	8.138332
G033497	9.897059	9.921267	9.656710	9.990816	10.077998	9.461313	9.834427	9.151454	9.069837	9.426035	9.501595	8.932770	10.567608	11.223203	10.103561	9.926505	9.853196	9.154918	10.120700	9.746607	9.999170	9.049635	10.162364	10.802042	9.054051	8.900261	9.410864	10.229229	8.663208	9.783288	9.577934	10.107153	9.273615	9.673723	9.712096	9.324311	8.861730	10.153892	11.490877	9.663289	9.692693	9.275723	9.738160	9.288887	9.389275	9.270888	10.561405	10.045613	9.823626
G080584	11.729140	11.663052	11.353586	11.735835	11.527054	11.987370	11.624664	12.433726	11.316300	12.114344	11.066966	11.342605	11.124312	11.763649	11.901149	11.641017	11.326830	11.761131	12.454294	11.629427	11.982135	11.850538	12.637277	11.520225	11.546505	11.485344	11.161709	12.110632	12.041326	12.129547	11.865298	10.946131	11.283715	12.147269	11.992556	11.948398	11.000989	11.526149	11.623624	11.661627	11.716516	11.678454	11.736084	11.202327	11.266381	11.722485	11.315355	11.637484	11.784166
G018365	10.091429	9.940678	10.682280	9.557311	11.141716	10.039959	11.052246	10.294500	10.837730	10.768036	8.881909	10.842165	10.418740	10.931913	10.130426	10.482267	10.228979	9.768837	9.884969	10.386796	10.688093	10.099690	10.823711	10.196693	10.206279	10.587099	11.498995	10.852909	11.470369	10.706009	10.266418	10.262685	11.060593	10.451321	9.381177	10.398194	10.022448	9.059283	11.221071	9.403134	11.387016	10.612068	11.107503	10.705561	9.596878	10.390545	10.472896	9.712152	9.068807
G054132	1.845970	2.889663	6.605233	4.445320	3.614683	4.227486	5.055393	5.666005	4.115887	2.068667	4.430760	5.172138	5.071995	3.142882	3.580379	3.659671	3.032485	4.080368	3.760836	4.806479	4.297054	1.504180	4.849910	4.111833	1.384178	3.005324	5.496275	4.570158	3.835186	3.804785	4.295882	5.530111	3.895217	3.091061	4.771289	2.980953	4.476363	3.524062	3.230817	4.946902	6.836845	2.849137	4.954902	4.363419	3.956445	4.118846	4.446215	4.307399	3.716257
G069683	5.825092	5.380174	4.930092	5.787176	4.677997	5.557220	5.841102	5.682621	4.864001	5.236192	4.247228	5.585438	4.526992	3.741949	4.833764	4.718084	4.630777	5.446808	4.879501	4.900046	4.892624	5.556223	5.481694	5.263081	5.690334	4.864910	5.155003	5.051700	3.906752	4.035635	4.844618	4.166758	4.948125	5.429321	4.646821	4.907972	5.255706	4.020954	5.237625	4.386242	5.019712	5.439348	3.956877	5.862943	5.710518	4.603590	4.896752	6.089267	2.242999
G025269	10.731205	12.001159	10.974666	9.838082	10.390880	10.174848	10.723020	10.768106	10.658536	10.642296	10.894806	10.107397	11.760759	11.873562	10.504374	10.651944	10.705196	10.715169	10.620766	10.846117	10.435067	10.229936	11.054473	10.220234	10.090176	9.948729	10.443583	10.118952	11.006283	10.937912	10.371308	11.271201	10.156898	10.683991	11.660923	10.421264	11.146847	11.386319	10.383229	10.483593	11.973202	10.080012	10.865298	9.844462	11.374905	10.363362	10.429767	11.057676	11.295592
G010138	2.558898	2.816598	6.383483	2.936532	4.447229	3.032093	4.004795	6.289440	5.213436	4.425496	5.882196	4.043458	5.247910	5.225126	4.573760	4.516762	3.663937	6.236629	7.069854	2.626505	4.052991	1.374101	4.296778	6.222806	6.045217	4.615410	5.944874	6.799005	4.463236	5.192819	2.820486	6.479601	6.282813	4.603804	4.616579	6.244659	6.225627	5.565831	3.658645	5.665243	6.988714	5.742265	5.589832	5.502120	6.157038	3.965538	2.957849	5.278591	7.292064
G082302	12.341603	6.349873	6.522950	9.752154	8.082439	8.391077	4.918848	10.356008	8.966346	8.983443	3.693270	7.441463	11.333285	9.988006	4.545772	3.010592	9.245341	2.038141	12.059678	9.047787	6.118325	4.226126	11.043858	6.936459	9.727857	6.131108	12.119085	10.842306	7.137942	8.572008	10.573598	10.315690	10.050250	12.371155	10.487755	9.838097	5.739637	7.100930	9.579713	6.665201	9.021855	12.603161	5.233379	7.393576	12.017117	3.961211	9.125502	11.259148	6.072657
G029486	8.853356	7.905041	9.226496	6.756962	8.212131	8.826547	9.037252	8.920190	8.711220	9.093361	7.822806	9.311402	7.479514	7.106876	8.986114	9.060024	8.304350	8.655908	8.627535	7.561962	9.176466	8.755142	8.994522	7.996453	8.864717	9.221873	8.465170	8.310624	8.360581	8.164193	8.850823	7.898245	8.246523	8.575800	7.229765	8.503572	7.662486	8.872606	8.756820	8.917286	8.278694	8.778564	8.825031	9.205461	7.269336	8.951309	8.080305	7.427578	6.703812
G039318	6.793693	4.309386	5.942870	4.192119	4.256460	4.612527	4.408664	4.241695	5.136367	2.846470	4.985573	7.179422	3.468196	3.435479	6.026542	5.334540	1.333166	4.556237	5.217228	3.700882	4.439603	0.841718	4.495131	4.900845	5.360773	6.356288	5.264972	5.976398	4.590928	6.346510	6.178934	5.017327	4.502558	4.394946	4.976990	4.075944	5.465101	3.841849	4.133531	4.911928	8.024056	3.051327	4.798711	5.328817	6.229982	5.793449	3.095163	5.538686	4.789482
G016488	10.277796	10.455181	10.291825	10.028143	10.133254	9.904264	10.244908	10.457717	9.903984	10.887201	10.505558	9.961429	10.468761	10.639768	9.418474	10.463186	10.482619	10.362469	10.783325	10.067450	10.438643	10.648702	10.457403	9.477620	10.083920	9.939035	10.274823	10.573168	10.324999	10.673423	10.829964	9.662146	10.471782	10.695911	9.970943	10.449155	9.915888	9.687898	9.291991	10.290179	10.747095	9.908680	10.835697	10.432450	10.001504	10.585715	10.641673	11.214237	9.518653
G048355	10.795294	12.314446	11.871020	11.637698	11.151227	10.802963	10.642645	11.372656	10.585994	11.309693	12.150468	10.424521	12.308502	11.553122	11.453045	11.279232	10.965435	11.351285	12.413727	11.783553	10.815809	11.192521	12.020527	11.905359	11.147623	10.613887	10.827467	11.599433	11.283815	12.217176	10.603868	12.881387	10.835402	10.588094	12.460420	11.015264	12.238005	11.970265	11.272357	11.980346	12.156684	10.999891	11.091219	10.228752	12.300008	10.931886	11.101192	11.466954	12.523762
G053929	-0.330449	5.986801	6.398202	6.064640	5.380626	5.413614	5.151893	6.777046	5.771879	4.884422	5.879564	6.264665	6.312771	6.112552	5.664132	4.757357	4.420931	5.564893	6.875083	5.610539	5.262535	5.080063	6.470241	5.340851	6.764746	5.309904	7.705455	8.239324	6.934566	6.448300	5.452553	6.408271	6.884022	6.685992	5.977452	5.182988	6.433336	6.539480	6.152574	6.395604	8.122664	5.541530	6.727989	7.336463	7.145878	5.455834	4.564673	7.613420	6.543350
G047061	3.839125	4.945098	5.309967	4.778254	3.217106	3.376935	3.977339	4.113414	4.981593	3.814779	5.519766	5.082496	4.108780	3.427398	3.863410	4.574966	1.577063	4.952107	4.800277	4.410738	3.771691	1.794259	3.124034	3.629157	7.484221	5.064933	4.610850	5.598184	3.673362	4.608698	3.178678	4.219097	5.196447	4.134842	5.745961	4.803251	6.082922	4.538829	4.598329	3.920082	6.095530	4.207353	3.325004	4.756343	5.218262	4.136912	3.057297	4.691416	5.305549
G006663	6.327328	4.541061	3.703826	6.394841	6.765808	6.635685	6.591899	5.513283	6.565927	5.762425	5.028150	7.953163	6.531381	5.366825	4.086229	4.826795	6.154525	5.798012	3.074119	7.469168	6.460488	4.795328	5.156693	4.496431	5.982642	4.459467	4.864142	3.123116	7.396769	5.941700	3.547316	2.882550	6.179120	3.986542	7.265592	3.726824	6.522579	4.027815	6.010870	2.364588	7.552932	6.126251	3.855435	5.223493	5.764427	4.740597	7.083462	3.385109	4.227166
G012298	6.574540	5.252941	5.553774	1.205443	4.458697	5.291401	6.270274	7.166727	5.624983	6.769234	5.085007	6.091553	4.024867	5.855646	6.058980	6.852309	6.489067	6.434987	-1.462268	6.341370	7.433992	2.109202	6.735820	5.238489	7.328007	7.738566	5.752495	4.253735	7.903756	6.577711	6.064243	5.249247	3.838133	7.672890	1.862135	7.028105	5.860526	5.991070	5.363950	5.139736	6.802844	5.024418	6.643471	5.013636	3.477597	7.282672	4.727511	5.790946	3.525626
G057526	7.900024	5.503961	5.933773	5.860228	7.198271	6.179408	5.340279	5.636152	6.346817	6.803666	6.193997	7.267197	6.007234	4.730882	6.349084	5.786210	5.138951	5.507887	6.125148	4.870333	5.797016	6.075903	8.028148	6.291409	5.141021	6.389763	7.171251	6.502470	6.405949	6.044285	5.369488	7.376871	7.085558	6.720812	6.149826	5.188140	5.998711	5.629408	8.186266	5.611996	7.356562	6.400947	5.416349	7.356281	6.415130	6.078079	5.426941	6.090846	3.682822
G003706	3.434988	2.536859	5.178640	3.639943	3.251287	5.668685	4.539989	4.689078	6.128975	2.764490	4.235715	6.176460	3.173818	3.687247	4.335456	3.874565	4.013959	5.827338	3.349691	5.881599	5.375005	2.797222	5.311485	4.494387	5.325929	5.156275	5.681254	6.315855	3.016330	5.516267	5.499173	5.855956	6.454662	6.094016	5.873925	3.211332	5.816019	1.111159	4.433202	6.031378	6.768285	6.582217	5.719276	6.467764	6.386344	4.894623	4.152642	6.889752	8.046234
G023696	14.854189	13.686750	14.781853	13.836567	12.837125	13.933931	14.148916	13.933955	14.602609	13.133767	13.987901	14.602712	12.648067	14.399042	14.481515	13.709037	13.405959	14.155095	14.007936	15.294597	14.190154	13.793216	14.588212	14.151827	14.317718	14.146710	14.725537	15.697639	13.483811	13.954374	13.709664	13.943467	14.196718	14.082727	13.361977	14.266044	14.819340	14.206622	13.882041	13.615371	14.104702	14.097326	13.588725	13.745961	14.053494	14.828222	14.072970	14.899868	14.578826
G004184	3.795541	4.491665	5.446434	6.159465	3.806813	4.182526	3.016664	4.829034	3.769751	4.271297	4.295796	3.325265	5.436888	4.784562	3.408777	3.865077	4.020594	4.970968	5.293808	5.958964	2.241658	0.203660	4.772011	4.702549	4.518042	2.652674	4.946914	5.920279	5.296216	5.182386	3.099102	6.060290	5.069101	4.470340	6.408979	3.616336	6.173780	4.614205	4.239260	3.325459	7.100403	4.896341	4.721940	3.106669	5.809926	3.427063	4.079809	5.416684	6.063676
G047334	9.693903	7.734680	8.483629	9.126640	8.957417	8.827161	9.180256	8.592860	9.107799	8.464409	8.868594	8.617842	9.025905	8.602981	8.613260	9.643462	9.294653	9.571688	8.898957	9.011720	9.573857	9.320125	8.856950	8.864190	9.021329	9.295479	8.845014	10.074289	8.631962	9.022191	9.883702	9.545429	9.015117	8.727707	8.568984	9.490683	9.164574	8.246158	8.958853	8.227431	8.658033	9.606970	8.812093	8.664475	8.461059	9.968545	9.326652	8.103563	8.699027
G007195	4.190744	4.528113	6.325135	5.460574	6.713931	0.679727	4.929881	5.580817	6.046914	5.048125	5.251215	5.252383	6.733269	6.258508	5.346490	5.666394	5.219744	4.133887	5.734485	6.739540	5.184107	4.180199	7.087235	6.454293	6.350409	3.309938	7.840667	6.626761	4.047148	6.732082	5.829150	7.973089	6.302989	5.256882	6.807890	5.706691	7.717396	2.967180	3.487921	5.540636	10.110704	6.468470	5.322142	5.932964	6.817187	4.344566	5.491733	7.325534	7.312703
G008825	11.480846	9.424054	10.342137	10.520293	10.632131	10.786340	10.872978	10.850026	11.118147	10.364679	9.655212	11.179844	10.891352	10.572658	11.192673	11.338722	10.860432	10.667199	9.663484	11.144603	11.331540	8.737731	11.341486	9.601428	10.582764	10.631025	10.987451	10.811208	10.395416	11.446812	11.556661	10.827731	11.195480	11.595024	11.214320	11.343043	10.991735	9.408286	10.953305	10.049833	11.887061	10.720764	11.399498	10.751816	11.042513	10.987238	10.971549	10.273901	10.902077
G005172	8.934764	11.112681	8.805255	7.229449	9.312123	9.782652	8.971774	8.530831	9.091292	9.142407	10.280176	8.576613	9.529070	9.886743	9.426468	9.000764	8.563680	10.332153	10.256573	9.058391	9.337939	9.496756	8.919674	9.969105	9.717752	8.867604	9.010138	8.882290	8.740461	9.487596	8.613328	8.196955	9.348691	9.933692	10.104924	9.122503	9.120987	10.328503	9.461900	10.200691	8.334136	9.284317	8.725777	9.294878	9.531159	9.064301	7.691487	8.325702	10.522100
G077993	12.173159	12.282614	11.981310	11.741049	11.831328	12.423167	11.991543	12.248368	12.088949	12.163086	12.518913	11.826295	11.732203	12.351433	10.922167	12.068072	11.939423	12.312754	12.275989	12.020414	11.993839	12.297157	11.576989	10.894327	12.670068	12.111518	10.248772	12.015086	11.747497	11.329454	11.622064	10.236295	11.843997	12.615969	12.336875	12.136970	11.998177	11.655289	12.339592	11.735640	11.593320	11.940488	12.634689	12.179966	12.000207	12.462982	11.998765	12.299940	11.734269
G023084	5.716769	6.163163	5.816094	6.968973	5.259445	3.605042	4.339708	5.535930	4.874348	6.521332	7.407939	4.171836	4.359045	4.915234	6.180859	4.996279	5.475917	4.868242	6.215012	5.266866	4.809080	3.398198	6.228873	7.315699	5.399486	5.557983	5.372959	5.293740	5.888621	6.968805	3.823607	6.376185	3.694521	5.601721	5.878965	5.591806	4.964633	6.684935	6.066283	6.456586	6.469765	6.507325	4.881163	5.592271	7.388165	6.066883	5.125390	6.523168	6.821655
G013129	7.988865	9.893246	10.009793	5.785582	5.316478	9.459141	8.820183	8.678137	9.401067	10.657077	9.006494	9.508129	4.315608	7.549716	2.100543	8.511438	7.054382	9.434975	8.839137	7.480510	9.130065	7.722466	6.661497	8.141591	8.321769	10.045168	10.122074	4.336103	2.406655	5.183975	9.725869	6.641094	9.680385	3.995221	8.413340	9.691508	5.667333	8.975095	4.571924	8.419357	4.960318	9.668250	9.920081	9.839006	8.181526	9.466824	6.092675	-1.341272	5.645220
G068135	12.150609	12.504079	11.985745	11.575452	11.985028	12.322564	12.642990	12.694129	13.053995	12.591392	11.006608	12.446343	13.147175	12.981129	11.811901	12.058962	11.707970	11.727725	12.186740	12.535049	12.093319	11.290288	13.265119	11.290500	12.646872	11.578569	12.664346	12.076324	12.628549	13.212877	11.474702	12.606225	12.609470	13.285050	12.947906	12.983627	12.767652	11.126637	12.834117	11.361353	12.461560	12.380525	11.689746	13.014583	12.687349	11.242040	11.894266	12.886503	12.346710
G024782	9.803402	8.095304	9.114723	7.770551	9.291380	9.135565	9.488308	9.400559	9.392337	9.220330	8.048807	9.840258	8.822055	8.886202	9.548131	9.526951	9.245067	8.944952	8.050024	8.761754	9.650971	9.187212	9.302093	9.025378	9.189327	9.415899	9.392965	9.201364	9.139248	9.440686	9.626646	9.489549	9.193493	9.090392	8.324137	9.418072	9.326540	8.438938	9.330195	8.884543	9.748660	9.450633	9.638125	9.025897	8.432621	9.451805	9.163176	8.805965	8.155381
G038972	5.606892	6.237174	7.097661	7.770396	6.381262	6.596857	6.548225	6.318390	7.447263	6.411043	7.944648	6.875924	5.800512	5.603137	6.421278	7.110834	6.948132	7.328275	7.208177	7.363894	6.626850	7.495399	6.799842	7.075550	6.196380	6.229841	7.350138	6.616206	7.094383	7.242331	6.602944	7.167737	7.097311	8.175948	5.776623	6.782759	6.599707	6.712768	6.560836	6.854652	8.000100	7.180334	6.872057	6.964397	6.926375	7.333443	6.746785	7.028269	7.045880
G040403	10.015235	12.548122	11.099238	11.980565	11.501176	11.070781	12.111830	11.267420	11.875508	11.485166	10.739466	10.603689	12.716655	13.123572	11.596115	11.283355	11.850428	10.826246	11.246188	12.703916	10.967750	8.505098	12.266545	11.784024	11.442342	10.060959	11.594732	10.961116	12.413418	11.866594	10.789038	12.630238	12.097985	11.677836	13.085177	11.206615	12.065565	10.428249	9.946971	11.456457	12.663531	10.815630	11.473962	12.450263	12.483301	11.087748	11.535828	11.050931	12.843399
G073108	4.785388	3.835591	7.295321	4.421037	4.479801	5.345269	7.185980	5.558712	6.938030	6.529107	6.372743	7.163865	2.397411	3.777651	4.182064	6.641850	4.884959	6.016834	2.964375	4.723775	7.306210	3.271597	2.206486	3.266744	5.263530	7.301936	6.051744	3.792349	4.382913	4.049031	5.647169	3.907890	6.307191	4.404620	4.040243	5.119171	5.600527	5.071938	3.858746	6.488866	2.979102	5.296838	7.130041	5.823384	2.691437	7.762898	5.033580	-0.454726	4.448626
G067900	5.615625	5.092560	6.022842	3.134295	4.896031	5.573976	5.281963	4.692615	6.040581	4.298901	4.931241	5.959863	5.254426	6.335604	5.590714	4.868386	2.544549	5.008366	6.532055	4.524606	4.891283	4.042129	6.212152	6.388317	5.600604	4.080532	6.756968	6.840525	6.698499	5.092150	6.706299	6.818847	6.055614	4.778839	6.133819	4.701495	4.757215	6.000625	5.501226	5.543256	5.817220	5.599485	6.214115	5.370278	6.156065	4.848586	3.541675	5.518007	3.805949
G031849	10.383121	10.882073	10.849350	10.797307	10.724849	10.826667	10.775067	10.588089	10.678466	10.455702	11.821575	10.400487	11.242790	11.281890	11.001739	10.617562	10.953199	11.005634	11.001468	10.904052	10.771356	11.181840	10.677961	10.963023	10.546632	10.572354	10.646785	10.493262	10.807522	10.828910	10.577745	10.899119	10.821411	10.951373	11.036813	10.677041	10.886326	11.592343	11.076666	10.826126	10.216795	11.011571	10.708443	10.743288	10.478878	10.427352	10.802251	10.692187	11.121907
G016390	-2.128164	4.329046	6.031158	1.100427	2.815179	1.769839	1.053471	4.045693	3.828143	2.780933	1.993197	3.373463	3.306789	3.939574	0.688740	2.800898	1.328981	1.505787	3.708063	2.383162	3.352646	0.782195	2.976666	2.080547	3.527871	2.056687	7.193459	6.981758	3.757024	0.573012	1.120748	3.364441	4.402466	5.989808	3.659533	4.097985	2.963601	5.320728	-2.128164	5.060639	4.318889	3.440882	7.580086	3.581648	3.830210	2.131317	0.299792	4.544516	-2.128164
G023054	4.771800	4.993690	5.086659	5.636529	5.310433	4.120496	5.654143	4.536962	4.174348	5.810070	5.743075	6.338470	4.076985	5.261793	4.773712	4.512302	4.289544	5.339121	5.225885	5.079773	5.967824	3.560864	4.635315	5.681672	4.280304	4.977789	5.942794	5.780407	5.484056	5.409076	5.301843	8.026883	3.937687	5.513585	5.472502	4.515305	4.390336	5.713870	4.816475	5.500466	7.450527	4.900413	5.359508	4.501671	6.031415	5.244002	4.018325	5.917859	5.490186
G054357	6.770430	5.694789	6.047109	6.086557	6.076404	6.345396	6.998249	6.830169	7.237898	5.999828	5.616386	8.076201	5.572202	5.874226	5.193946	6.154332	6.524898	6.158963	5.138236	6.804136	6.501927	5.679528	6.408223	6.216476	6.948723	6.797328	7.243907	7.089269	7.497608	5.769738	7.025129	7.215374	6.584977	6.579854	4.944082	7.071471	6.298191	6.058991	5.695316	6.060932	7.590290	6.475860	6.907197	6.700057	5.181153	5.956005	6.402416	6.465881	5.568118
G057584	14.459526	10.217264	4.508400	13.588297	10.375695	5.528476	5.496816	5.605703	4.386484	8.318942	3.077677	4.299065	12.159005	11.681752	1.937622	3.643714	11.187197	4.390851	10.304865	2.276983	3.859509	4.642768	8.328479	8.160682	4.807843	3.930818	9.851166	7.410520	9.593462	7.910842	9.157925	9.860825	2.736479	6.433156	10.941686	8.461731	-0.164246	5.265582	11.573305	4.343284	6.441384	8.266034	4.205924	3.473866	11.304956	4.003846	12.212007	5.488475	3.594076
G042425	9.432987	9.352877	11.994402	10.331579	10.015830	10.067259	11.843455	10.516687	11.661357	9.376675	10.406669	12.197720	10.295422	11.041429	9.891743	10.128198	10.554102	10.479566	10.781671	9.856755	10.748165	10.377079	9.980049	10.969806	9.092583	10.224184	11.414771	10.630210	9.348536	9.386996	10.926958	11.042792	11.855335	10.659608	10.570558	9.989268	9.903225	10.654167	8.763329	11.249093	10.332554	10.646822	10.658379	11.835896	11.228750	9.602014	9.906574	11.086043	9.951460
G017491	5.717241	4.873064	5.595542	5.516024	6.485876	4.583600	5.785446	2.589511	6.194416	5.155622	3.842509	7.076145	4.312655	4.847256	6.044960	4.802689	4.421530	5.777644	4.683008	4.448600	6.416517	4.686247	4.765369	4.662439	5.292929	4.090053	6.473881	6.707853	3.750600	5.557729	5.950405	6.592370	5.905493	6.217244	5.381901	5.442136	3.668329	5.147568	5.365971	5.497795	7.168240	4.401256	5.899310	6.335582	5.282542	5.416433	5.815768	5.011260	5.744546
G034718	-2.072482	-2.072482	9.998403	-2.072482	-2.072482	8.460143	8.748290	-2.072482	8.833216	-2.072482	8.732528	8.760812	-2.072482	4.005084	1.361800	8.993266	-2.072482	8.557361	-2.072482	7.754289	8.708442	0.279329	5.382812	5.571828	0.178231	9.777076	6.481796	1.796038	-2.072482	2.722571	1.845289	1.918186	9.041669	6.768854	-2.072482	0.406835	8.521653	8.307173	-2.072482	8.713880	3.175160	1.846519	9.664974	9.189437	6.379597	8.789102	0.490504	7.366916	8.034247
G033967	9.907381	9.568406	9.444918	9.681948	10.319042	10.081019	10.085511	9.725069	10.058701	9.819975	9.543694	9.717968	9.750653	9.814963	9.433942	10.418820	10.845915	9.941404	9.650116	9.497702	9.873526	10.587903	9.565493	9.219422	9.641230	9.803730	9.748080	9.269068	9.835882	10.368259	10.728113	9.814197	10.152239	10.934509	9.406541	9.636033	9.854191	8.647335	9.767671	9.263869	10.196667	10.624551	9.802476	10.445926	8.943884	9.972199	10.895373	10.541719	9.023115
G010872	6.594213	2.176761	3.400251	6.368364	6.786802	7.487326	5.396641	5.469226	8.345542	4.290116	-1.207994	8.480580	3.634332	3.099601	3.217092	3.210543	7.343140	6.501201	4.634497	4.403866	6.879808	1.115385	2.525731	1.328228	5.997843	4.383013	3.614540	-1.207994	1.276494	5.495122	9.104005	4.945662	8.100210	5.482665	3.755469	5.782281	5.659045	-1.207994	6.671503	2.721580	5.003788	6.130476	1.543628	8.749015	6.323399	4.034506	6.205922	5.085512	-1.207994
G052402	9.833595	4.440915	3.309518	7.350202	7.317289	6.249039	6.583567	5.055254	6.863615	0.314229	5.560637	8.895757	6.182054	7.249297	6.537750	6.242219	5.553455	6.727199	6.747585	5.643943	7.794739	3.518110	7.542168	6.226399	5.080014	6.535749	7.262113	9.448772	5.410946	7.167605	7.350167	6.334969	8.494515	8.276499	5.129295	6.351672	8.234865	4.698528	8.030727	4.715612	8.744656	7.184810	3.991924	8.763157	6.207803	6.138115	6.497247	8.584610	7.260063
G018396	5.421331	6.847926	5.906064	5.313856	7.356655	5.699589	6.080854	9.071155	3.947677	3.634285	5.481461	2.265445	9.277076	7.999133	7.337385	6.822572	4.683492	4.729792	5.306261	5.871582	2.970725	3.666053	8.794611	7.205783	4.241595	2.747149	6.597111	7.732358	6.900631	8.066828	2.067233	9.256621	4.901536	7.462503	8.658614	5.527461	7.577674	6.863480	6.455228	7.230592	7.892498	6.742213	3.927662	5.960966	7.019929	3.800958	6.405713	6.958422	9.400914
G052077	5.011704	5.200767	7.508957	5.704361	6.339661	5.910707	6.985566	7.402091	6.801529	4.899843	5.093967	6.178514	7.194545	8.077554	7.216313	6.965671	6.488797	5.128268	5.735859	7.662487	3.487248	5.557040	7.508598	6.482559	5.013021	6.375575	7.042113	6.736067	6.985382	7.199427	5.492893	7.422723	6.284060	7.014459	6.847671	4.621858	8.330732	4.689592	5.302439	5.548933	9.783357	4.506063	7.087569	5.210475	7.309966	6.184874	6.831763	7.270088	7.601774
G019668	6.941380	5.311105	5.538499	6.516843	6.626113	6.900774	7.109928	7.553667	5.623317	6.364233	6.598948	6.107182	7.008883	6.237831	7.361713	7.348705	6.549978	6.553801	6.413378	6.891255	6.796095	6.237688	6.036938	6.326002	7.280874	7.007558	6.395751	7.447004	6.868679	7.963722	6.880979	7.066168	5.012559	6.650319	6.688359	6.997060	7.931042	5.835279	7.425916	7.028382	7.347701	7.150738	6.444164	6.391202	6.332479	7.111078	6.713499	6.867871	7.204259
G051610	1.334087	-1.889557	0.784288	5.981140	6.082900	4.721682	3.603280	3.898449	5.775705	-1.889557	2.659720	7.410058	3.543371	5.518162	4.441971	1.062852	6.036385	6.318481	7.205203	2.170558	5.925053	5.891665	5.950545	5.306295	1.679648	2.286340	7.237976	7.598853	1.520165	2.440173	6.528190	3.985616	5.835136	6.501945	3.364120	6.761658	2.111535	2.425025	2.228982	-1.889557	-1.889557	8.114339	3.998760	5.702286	3.229793	0.494488	5.802963	-1.889557	3.279568
G065549	7.972817	8.441924	8.019651	6.638803	6.897890	6.373068	5.165545	7.150667	6.446022	8.083781	7.810707	7.807018	6.847203	6.210868	7.288554	7.194910	6.605140	7.548800	7.661540	8.672941	6.407228	7.873379	7.346926	7.700795	11.634402	8.142116	8.225785	8.568034	8.295126	6.945659	8.368048	8.268111	7.794896	7.241405	7.179403	7.510950	7.172575	7.120262	6.661679	7.008831	9.268853	6.613332	7.777758	7.746642	8.039221	7.757691	6.529100	7.362933	6.594695
G008752	7.957576	7.225058	7.104613	7.556280	7.563737	8.237710	7.893695	8.015440	7.931903	7.780880	6.573970	7.975797	7.618983	7.378284	9.704728	8.182893	8.059848	7.667681	7.532168	8.508429	8.233165	7.121188	8.251688	7.786635	9.217818	8.628652	7.906432	8.340354	8.190840	8.317211	7.987829	7.269457	7.942806	8.322147	6.542428	8.537471	8.543258	7.476960	8.651323	6.380566	7.522719	8.064313	7.320767	7.960361	6.657590	8.268140	8.269278	6.494105	7.608373
G083732	6.617865	5.967414	3.807592	3.450192	4.787059	6.172144	5.423010	4.934072	7.155719	6.171113	0.267005	5.551515	4.016685	3.107280	6.594000	7.090375	6.205974	5.020567	3.836410	6.011893	6.317585	3.572938	7.640145	3.819102	5.658738	4.695786	3.228327	0.267005	8.197185	7.850055	6.375696	5.322075	5.560236	5.014683	5.656155	6.540044	7.012856	4.120777	6.793622	5.309009	8.998740	6.121703	5.082375	5.255661	6.683279	6.397799	5.377017	5.813552	0.267005
G039291	12.097853	10.700044	10.870500	10.731020	10.440188	10.084300	10.282070	10.102482	11.927107	10.648974	10.530801	10.555620	10.630401	10.219109	10.765696	10.975119	10.421280	11.009400	10.373719	9.958036	11.366056	10.578088	11.235857	10.711583	12.406128	11.735006	11.207930	9.618218	9.938920	10.941131	10.816430	11.002498	10.891419	10.888266	11.521732	11.949964	10.016714	10.192274	10.012664	10.138568	12.737441	10.466594	10.645166	11.635121	11.795019	9.648483	9.745532	11.116550	11.129915
G063078	7.904776	8.778099	8.844481	8.270742	8.757652	7.735185	8.084128	7.738766	8.553804	8.220571	8.149612	8.966637	8.684895	8.027399	8.556495	8.831348	8.100152	8.314199	7.878892	7.844896	8.468410	6.829656	8.798080	7.970928	8.205058	8.361541	9.031234	8.668636	8.164076	8.829353	9.235010	9.395878	8.889169	7.811060	8.226819	8.066145	7.774582	8.696488	8.410609	8.636640	9.381692	8.118327	9.572452	8.235877	8.368224	8.772531	8.275077	8.033840	7.657958
G004525	11.342506	10.908933	11.164251	11.600318	10.838787	11.129591	11.148824	10.440620	11.175718	11.055841	11.502046	11.173001	10.949131	10.684637	10.734661	11.287184	11.022523	11.283056	11.064248	10.911354	11.642736	11.149749	10.980111	11.348328	11.114846	11.071410	11.257624	11.039734	11.216121	11.118190	11.287948	10.944452	10.798693	10.775580	11.363902	11.195323	10.766384	11.543012	11.022234	11.357913	10.843851	10.857885	11.223938	11.129524	10.688106	11.174799	11.231430	10.909713	11.575922
G012721	4.070571	7.128598	4.564659	5.958065	7.474396	4.843521	5.519593	8.649622	5.319174	9.576649	5.483246	3.459364	4.942912	5.883464	7.980865	4.591607	5.568657	3.099184	5.930982	4.349322	6.413575	7.863072	8.508737	7.832560	6.239248	3.127839	7.245176	4.577310	5.208879	6.893806	4.387217	5.526868	7.186262	8.293409	9.073879	6.056251	5.304877	6.803653	6.379557	6.782233	4.750651	8.039438	4.245992	8.567148	9.050755	3.957661	4.423889	7.615927	6.016843
G048742	8.028108	3.728233	2.150475	8.287533	2.847396	3.015871	3.758171	8.522127	4.794244	6.894366	2.355388	0.266582	7.112003	6.036262	6.230219	2.478196	8.310191	0.588328	7.434438	0.627495	4.585015	4.359889	7.762378	4.078366	3.053316	-2.022605	6.654085	7.855599	6.961466	4.185301	4.357997	5.919381	4.531228	7.363679	7.738108	5.441436	-2.022605	1.288133	2.829123	1.980129	6.593581	4.842088	2.066036	3.017500	6.201714	-2.022605	1.799309	4.507371	4.185331
G086380	7.198896	2.396779	2.304931	3.501681	8.879970	5.510244	2.343648	5.118543	0.018074	2.295294	4.377367	0.018074	6.959066	6.797671	8.412777	7.461479	6.432397	3.448782	9.718531	6.036743	4.491872	0.018074	0.018074	6.877247	0.018074	0.018074	0.018074	4.740655	7.018992	6.242849	4.913925	4.045333	0.018074	4.676886	0.018074	6.466120	5.660526	7.124062	8.290996	4.366805	2.725690	5.402999	3.651774	0.018074	4.577809	4.039326	6.510411	5.919146	6.381928
G051316	4.080544	3.561274	3.631310	4.763137	6.272704	6.416443	5.556444	8.307132	5.794027	4.440267	-1.243345	4.343964	7.492241	4.964068	5.138567	3.526779	5.792369	4.012077	2.585621	5.270706	3.476302	3.825991	4.882186	1.328819	3.546920	4.090277	6.759974	3.512848	4.047083	7.436836	3.328204	7.956117	3.226350	7.641145	5.269871	3.999492	7.148428	1.301865	5.363425	3.628490	8.451707	3.566396	3.191768	3.572381	4.694109	4.582646	6.275639	5.258128	7.308599
G017936	5.936720	4.808715	4.984878	5.505372	6.670777	5.393431	4.895891	5.370336	6.232020	5.877419	3.488825	7.069657	3.890226	5.181416	5.054422	4.351266	7.389306	6.301609	4.423654	5.149407	6.203866	4.321266	4.666451	2.690523	4.765384	4.145886	5.954491	6.577182	7.877344	5.603385	6.515138	5.501726	4.846547	5.241304	3.859425	4.883868	5.089445	2.199314	5.362315	-0.950125	6.368191	6.357256	6.110664	5.679825	5.145341	6.161236	6.704686	5.553544	4.296388
G054176	9.208463	8.589243	9.185084	8.670321	9.203712	9.360121	9.666606	9.735453	9.430537	9.364109	8.055197	9.270929	9.165000	9.361297	8.598261	9.366546	9.537527	8.910196	8.572504	9.721922	9.460265	9.576389	9.831227	7.963479	9.161101	9.014398	9.263403	9.613007	9.901888	9.529661	9.177017	8.230100	9.116268	9.658190	9.097543	9.621809	9.103179	7.889336	9.117553	8.420562	10.499515	8.712447	9.623816	9.520519	8.950662	9.265246	9.195764	9.445785	8.627015
G031744	7.924276	6.434547	7.935995	7.484844	8.997823	7.775841	8.491024	7.857225	8.216307	7.613772	8.037161	8.998177	7.411569	9.402430	8.914544	8.193609	8.003887	8.234901	7.583764	7.764441	8.598847	8.575204	8.145953	8.187004	7.855673	8.422074	8.671190	8.466381	8.742127	8.341142	8.318412	7.633994	8.273161	8.197719	6.015033	8.141057	7.877747	7.538980	10.204460	7.541602	8.109411	8.916845	8.353216	7.921563	6.591407	8.437464	8.320103	7.170169	7.534368
G056011	5.853224	6.842664	6.742322	8.047564	6.604054	5.649832	6.999310	5.597893	6.620856	7.415046	6.849217	7.608493	5.733962	6.491049	6.266069	6.522598	7.967088	6.641759	6.703283	6.222329	6.536196	5.122495	7.207004	8.087362	6.314887	6.376697	7.368615	6.508140	8.574897	6.611060	7.360695	8.204677	6.787348	6.372579	6.574661	6.404309	5.529834	6.822900	6.515786	7.084637	7.825135	7.323692	6.720977	6.960065	7.853596	7.063756	6.638813	5.548984	6.021431
G071766	0.986945	-2.033934	3.813181	4.154840	3.370727	-2.033934	0.514149	0.226167	3.806853	-2.033934	4.107635	5.599108	0.368418	2.601680	3.955853	4.311274	3.106448	2.781162	3.090746	-2.033934	2.867912	2.273813	2.525083	-2.033934	1.647121	5.345417	4.733832	6.077406	-2.033934	3.691383	4.312843	2.744327	4.299356	4.350720	2.521088	2.438430	-2.033934	4.330737	3.416492	4.377597	3.108239	5.008980	2.303751	0.580968	3.135370	6.126954	3.901359	4.623450	-2.033934
G061795	3.769139	3.554543	5.512806	4.847952	3.928723	3.477030	3.994070	4.539502	4.228694	2.562601	4.898769	4.614997	4.292996	3.133285	4.566447	3.982222	2.797591	4.785881	5.094830	3.522492	3.702151	3.037729	2.438011	4.923236	4.822588	4.149508	5.838518	5.739429	3.705397	4.731720	3.278885	5.272204	5.057397	3.059757	3.134708	3.753823	4.209026	4.077889	4.694869	5.854285	6.278909	3.789473	5.382934	4.508774	5.395055	3.493332	3.303949	5.234136	4.643022
G061116	9.706506	11.496655	10.413980	11.267831	10.365876	9.589729	9.871167	9.936946	10.255534	10.829351	11.120843	10.056543	10.479582	10.433443	10.081016	10.133586	10.622566	10.834860	11.293139	10.046801	10.012822	9.047784	10.695020	10.826363	9.926043	9.730963	10.183103	10.918321	10.601000	10.530669	10.195981	11.312460	10.114331	9.964653	10.454716	10.286091	10.089112	10.707121	10.201549	10.961478	10.332275	9.810581	10.339044	9.902884	11.033250	10.553435	10.346895	10.368376	10.884881
G033803	4.816190	5.273635	0.719695	0.802096	4.805566	1.726027	3.839367	6.056801	1.849483	3.942035	0.876724	4.515336	5.214622	3.059571	4.093929	4.637852	3.439961	1.474096	5.238965	5.953541	3.268935	2.963194	6.255203	3.797666	1.858016	1.823224	5.048021	4.974456	5.526884	5.444375	3.720123	5.746880	2.715221	3.788938	5.819608	3.489398	7.013807	1.871350	4.150170	-1.706936	5.510164	5.318927	0.936294	2.017536	3.916930	1.128875	4.184295	1.410337	5.283663
G055830	11.478595	12.511822	11.603562	12.262687	11.815162	11.559972	11.692082	11.587690	11.808077	11.606155	12.647064	11.356687	12.069762	12.239568	11.863333	11.518997	12.240804	12.391259	12.431722	11.373010	11.686678	12.144950	11.484063	12.443363	11.619573	11.653804	11.138266	11.789554	11.596130	11.472508	11.809601	11.626563	11.876132	11.611799	12.492151	11.698088	11.130650	12.869844	11.410168	12.410899	11.341417	11.542074	11.826579	11.979550	11.578304	11.576092	12.049409	12.033099	12.398578
G025862	6.199033	5.008583	5.961018	5.210506	4.538874	4.868541	5.345314	5.934018	4.923411	5.947315	5.581330	6.491405	5.065471	5.033013	5.442537	5.428680	4.310278	5.502855	5.366305	5.551472	5.500844	4.491455	6.240389	6.375336	6.768257	6.379826	5.930283	4.961528	6.673291	4.632267	5.548477	6.522260	4.740260	4.808494	5.918596	5.191938	5.412966	5.509509	3.744486	5.863354	6.099090	5.222296	5.657503	4.593948	5.757335	6.124672	4.545214	5.307235	6.125752
G050044	4.223843	4.150628	5.744447	5.126304	6.322862	5.930939	6.120792	5.054999	7.739281	4.908625	5.907325	7.875408	5.748910	2.237411	5.623933	5.353392	5.522921	6.468775	5.828672	3.920682	6.435003	6.774665	4.707908	6.077073	3.621485	6.044864	7.446892	5.544257	4.427373	4.186491	7.724609	6.867610	7.246177	6.130960	-0.736544	6.462282	4.382892	6.157981	3.115263	5.662232	6.486603	7.463297	5.548220	7.143572	3.538461	6.036876	5.529436	-0.736544	3.228394
G056820	0.874080	1.237656	2.000910	-2.390494	3.135393	1.440230	1.166077	3.730247	5.827662	1.100640	2.519926	2.155265	3.481539	2.226857	2.697206	5.157759	3.060590	1.159110	3.554045	3.738938	-2.390494	-2.390494	3.098999	3.274522	2.328486	1.838424	4.144587	3.201363	3.458585	4.241412	0.429248	4.746623	4.021855	2.288906	1.984301	3.407916	7.965835	2.278036	3.499620	2.758699	6.610369	5.189293	3.069119	4.254089	4.182808	3.228991	1.120892	4.355574	4.404739
G010584	5.346958	6.366662	6.034362	7.019637	4.792235	6.119999	4.679288	5.109248	7.179195	5.076632	6.120959	6.275454	4.793389	5.400021	5.370783	6.846796	6.488715	5.475406	5.908505	6.165714	4.923135	5.527902	5.660645	5.022315	5.148480	4.582732	5.544768	3.160609	5.823827	5.898009	6.547221	6.201729	6.371563	5.504702	5.860956	5.068596	6.679264	4.989199	5.823771	4.567071	6.702951	6.499379	6.419858	5.927217	6.694653	6.186899	5.550322	5.670280	6.266383
G065579	8.684525	5.895899	7.243415	6.899231	7.948397	7.526147	7.810336	7.631580	7.631581	6.281094	5.356950	7.785169	7.660920	7.020511	8.149958	8.171384	8.024673	7.760842	7.493544	6.795007	8.126569	8.941929	7.296827	6.993935	7.673765	8.244693	8.080070	7.980986	7.475246	7.939729	8.274220	7.256661	6.588737	8.176666	7.268047	8.057060	7.598910	6.769132	7.947509	6.939721	7.328594	7.737161	7.681253	7.229759	6.624735	7.841752	8.117870	7.574295	7.018565
G071213	3.481632	5.207051	6.710971	6.296478	4.312088	6.265837	6.294137	5.687667	7.010054	5.664845	7.591252	6.674988	6.144006	6.277635	5.402355	6.453298	5.899838	6.110850	4.873036	6.392557	6.439891	5.309488	6.919451	5.205806	6.697970	6.646810	7.178083	7.003075	6.231663	6.448160	6.483487	6.081821	7.151913	6.811313	6.042877	5.867609	6.120582	7.071015	5.605727	6.498206	6.444381	6.497528	6.819653	6.385388	6.195331	7.107936	5.238473	6.805977	6.222485
G083265	8.368454	7.425429	6.608987	7.769115	7.985604	8.203257	7.611029	8.622810	7.907877	7.253169	6.764448	8.140419	7.679867	6.523450	7.936430	7.622237	6.523854	6.821906	8.406024	8.184281	7.491902	5.467716	8.367411	6.111287	9.075361	7.261398	8.473000	7.834161	7.692954	8.297995	7.673177	9.335374	8.018548	8.984041	7.438097	7.420924	8.661429	6.465653	7.231288	7.293834	9.383756	7.799389	7.258201	7.927843	7.681703	7.440843	7.441935	8.394852	6.834687
G088375	6.584812	4.236584	5.633377	6.854324	7.457847	6.301323	6.221779	5.900511	6.082122	6.112381	6.490614	7.578348	5.853533	6.117775	7.011056	6.392335	6.944010	7.018986	5.850624	5.131921	6.708695	7.906709	5.718869	6.091754	5.184926	5.458019	7.743880	6.981312	5.095982	7.773847	6.380269	7.501237	5.839972	6.209050	5.476205	5.320126	5.365614	5.126309	6.812912	6.556063	7.857100	6.381488	5.900650	6.988190	6.341736	5.907455	7.317156	6.144016	3.786803
G032232	2.531996	2.392502	0.610521	1.493924	3.681283	6.449659	4.949202	3.392997	3.301089	1.378334	-2.043598	5.564194	3.712037	5.428318	1.878160	6.216913	4.316874	-2.043598	2.832133	6.271309	2.461839	-2.043598	3.899043	3.761990	2.760288	2.878170	3.328220	-2.043598	9.308504	7.030083	2.022890	6.767968	2.056560	3.363405	7.648966	1.793132	8.078124	0.593188	-2.043598	3.559654	7.440372	3.803626	3.307792	2.699899	6.417876	3.752256	4.067697	5.997003	7.177095
G079406	7.531470	10.271110	10.400201	9.102609	8.100104	7.497378	8.497716	9.822378	7.763246	8.204812	10.000350	8.133458	10.350676	11.232050	7.921197	8.251464	7.840115	8.161667	12.629408	7.445520	8.104390	8.662744	9.216745	10.780770	8.391219	7.922727	9.661949	11.059325	8.390014	8.773761	7.252568	10.264263	7.858701	9.059734	9.339975	8.649469	7.025961	8.644540	7.209699	9.961505	9.335727	8.851195	9.553599	7.666775	8.158660	7.540113	7.805085	9.321373	11.164191
G013850	11.091373	13.053463	7.287230	7.849019	10.945238	9.068435	6.793190	9.936621	8.350706	10.461084	12.196288	5.616159	12.085771	8.586403	12.468131	11.800382	7.336084	10.651636	4.889886	8.693729	6.988058	7.340584	12.103588	9.005074	8.975310	13.411721	10.380073	8.283530	6.205284	12.383045	6.524045	10.586170	8.704453	11.706069	11.741447	10.306543	10.242459	11.821649	11.423156	10.862287	10.425582	9.320774	12.350618	8.789492	10.355768	13.012614	10.687939	4.445528	9.926128
G036088	4.811627	4.529942	8.943542	-1.901747	3.340687	6.208962	9.070858	2.990753	5.720465	4.287755	8.182964	4.522967	5.042036	4.856153	1.190169	8.845755	4.570848	9.007566	-1.901747	9.946135	6.269642	0.543668	4.673118	2.962167	6.011774	8.189769	5.910890	5.763482	9.342533	6.007317	7.340398	6.585649	5.724543	3.383776	4.599691	2.601246	9.463068	8.160141	3.667749	7.908498	7.819170	4.211002	9.233410	5.348079	6.117727	8.635305	4.123650	3.310661	7.865061
G065715	5.573572	2.737173	3.109560	2.718594	4.746676	5.418387	5.942290	4.021577	5.357868	3.602691	1.258819	6.548669	2.979300	1.562316	5.185044	4.598636	4.180232	4.226533	4.013887	3.202553	7.066368	6.620882	4.120328	3.883508	4.023098	5.328035	5.246019	6.341531	2.228163	5.006095	5.889444	3.822067	4.368716	5.356326	1.804086	5.949909	4.121227	3.280168	5.256476	2.454905	5.609223	5.646015	4.264401	5.780039	2.015527	5.068584	5.129631	3.083531	3.375153
G062341	10.412596	9.339969	10.128708	8.944729	10.024444	10.505475	10.136893	9.744461	10.084614	10.507011	9.258448	10.905702	9.155351	9.327811	10.142122	10.473045	10.028119	9.887199	9.896409	9.736458	10.083814	10.063525	10.208250	8.697363	10.299072	10.519798	10.390132	10.600156	9.885159	10.015329	10.612942	9.179557	10.464845	9.642758	9.094359	9.871199	10.328050	9.410442	10.059874	9.236795	10.335500	9.752178	10.418443	10.663131	9.250607	10.717136	10.164981	9.303042	8.767944
G080880	3.735365	5.379746	3.665822	4.936589	2.928100	5.716275	7.894923	8.898528	5.404252	3.446557	4.767044	3.686372	5.444239	6.470170	1.336482	6.008177	3.729219	5.098213	8.486589	6.147979	1.732377	5.372734	-2.063899	2.940191	5.646816	-2.063899	6.038685	7.003662	5.600189	0.759355	1.815199	4.428723	5.486106	8.580487	8.349890	-2.063899	9.831482	2.301221	4.371956	5.355720	7.134238	4.690455	3.216338	6.052210	9.066659	1.693241	3.468547	8.031466	9.291165
G077198	11.523273	12.363703	12.017976	12.426862	11.791925	11.507846	11.873225	11.465537	11.923156	12.089800	12.023045	12.158113	12.046452	11.492753	10.729603	11.461707	12.004095	11.756235	11.376024	12.020673	11.777957	10.865075	10.814408	11.806166	10.885204	11.554826	10.413185	11.180144	12.238446	11.531324	12.007707	12.296460	12.510775	11.236545	11.846556	11.283888	11.947514	11.940617	11.184516	12.058815	11.863422	11.713386	11.796085	11.990904	12.347299	11.411996	11.625486	11.333625	12.119171
G029946	9.788028	11.164802	9.990129	11.361625	11.348386	10.195545	11.410328	11.506327	10.930939	11.632872	10.614406	10.383266	11.440359	11.737019	10.321780	11.195052	11.713240	10.310469	11.145625	10.493150	10.659672	8.617233	10.354055	8.813868	11.758941	10.831520	10.249523	12.090102	12.426344	10.893799	10.934701	8.203363	10.778844	11.819439	10.319979	11.243281	10.355969	9.877161	9.380506	10.773344	10.750073	10.382085	11.582353	11.147972	9.978363	11.597034	11.780953	11.451972	10.406175
G004859	8.527176	2.806920	6.539735	2.936298	2.496076	5.339641	3.138214	5.205884	4.914839	5.548587	6.113931	6.659544	2.662058	1.760913	5.890805	6.559421	2.372890	3.548319	5.151232	6.110917	5.534906	7.692641	4.733692	4.965410	4.705859	9.186424	6.194926	4.511333	3.339094	5.624183	6.046729	4.131099	5.542540	5.186170	5.817452	5.641767	6.904604	7.858519	6.044078	5.744328	6.591596	4.456747	6.594588	4.764055	6.743713	7.588109	2.822151	5.765941	6.096188
G000450	3.214931	4.608798	3.587423	3.894550	3.275879	5.984896	3.744292	4.541257	4.085943	4.283244	4.453505	5.152974	1.919064	0.947779	1.340093	4.032777	1.216377	3.413521	4.450483	6.829975	3.685664	0.260279	0.881481	4.112593	1.319168	3.224622	5.168924	1.773265	5.518142	2.409314	3.726456	3.071569	7.720112	4.746033	2.551279	3.260614	5.404027	3.458099	1.843219	3.299322	5.022638	2.101208	4.398438	2.188359	2.797967	3.714846	2.340715	3.658549	4.315439
G089675	9.845918	-1.032062	4.495107	6.353040	5.961102	5.447810	8.118816	3.883460	-1.032062	-1.032062	3.899279	2.451806	4.224307	-1.032062	6.968982	7.215804	5.217355	9.177314	7.288947	-1.032062	8.002577	8.071371	10.044994	4.081005	4.487442	8.475687	9.452752	2.881686	6.775874	6.591710	1.661840	-1.032062	7.448046	10.257764	-1.032062	-1.032062	1.584677	4.344197	5.543951	2.992104	6.177139	5.944300	9.364974	8.780543	1.739613	7.270843	8.115041	2.291157	3.069666
G029705	13.719094	9.624157	10.025367	11.142777	12.084153	11.482535	11.413363	13.333144	12.096432	11.439245	9.627563	12.137743	11.615914	12.984711	11.337317	11.720556	13.095485	10.657560	11.733774	12.822487	11.815011	10.097612	12.086946	10.484735	10.247405	10.124458	12.522627	12.681222	14.027458	12.241234	12.371721	10.933010	12.069609	12.644756	12.039191	12.010190	11.608741	9.424372	11.752893	10.675345	14.136387	12.823274	10.568242	12.759438	12.133237	10.749418	12.431007	12.602515	11.662927
G038324	9.908810	9.508192	9.308344	10.070581	9.897794	9.162191	9.433937	8.745925	9.327507	8.925357	9.957947	8.981134	9.629367	10.031863	10.261524	9.276915	9.032741	9.523199	10.716796	10.028717	8.849943	9.256839	9.366067	11.215606	9.028276	8.919845	9.095288	9.185222	9.777014	9.182611	8.582436	9.729268	8.755070	9.328572	9.581779	9.535512	9.527834	10.103465	10.808814	10.171853	9.818007	9.134085	9.120840	9.092853	9.651771	9.068201	9.489596	10.013144	10.834245
G083677	5.717765	8.721945	8.513945	8.020154	5.673094	2.304782	2.555449	7.172068	2.449674	7.955313	4.659718	3.358688	5.239315	0.804403	2.304308	4.910440	5.775080	6.173095	5.704633	2.993218	2.849889	1.976655	3.252805	6.308139	1.550639	4.391069	5.468771	6.368682	2.832152	3.095418	4.318347	3.024711	1.752596	5.086663	-2.366996	6.026029	1.119121	4.574412	5.594431	4.965612	5.901830	0.866782	6.196951	-2.366996	3.445058	4.389592	5.676740	3.422515	2.788315
G082838	6.895960	4.552058	1.088694	4.531676	5.602397	6.180426	5.439493	5.747679	3.994246	4.632235	1.250296	6.762426	7.851994	5.024772	3.653017	4.377894	4.920734	6.093350	2.323757	5.957777	5.004203	3.768608	6.103687	3.527283	4.083282	2.714486	5.605487	3.748574	5.616932	4.950229	4.062400	4.674813	3.598414	5.859486	7.169927	2.820833	7.452949	3.492944	5.415988	3.340319	5.434170	6.949975	4.090943	3.655066	6.231504	3.150973	5.390172	5.739803	5.785599
G029211	7.818841	7.336192	7.266424	6.619953	6.940652	7.716254	7.464201	5.784337	7.121188	8.262220	5.930304	7.066841	4.413696	5.898819	7.584922	7.657817	5.698789	6.768250	7.161045	8.217492	7.399008	7.245662	7.480204	6.235369	7.855698	7.851640	6.590896	6.391090	7.474360	6.890153	8.277982	5.110377	6.034416	5.903384	7.002027	7.570950	6.976944	5.559293	7.023823	5.788315	7.384567	5.377990	5.969594	7.506339	7.969857	7.400818	6.141548	8.189161	7.868626
G004202	-1.453072	3.556241	5.319178	3.823735	4.228705	5.627929	6.394853	5.126607	7.254686	5.870448	5.645756	7.543889	2.705548	5.569223	5.105996	3.584925	4.744303	6.559033	-1.453072	5.700162	6.421319	3.162789	4.571836	4.871183	4.939067	5.398096	2.075405	3.659842	5.263411	4.422805	7.386507	5.228877	6.824742	2.825537	4.462537	4.447808	6.376649	7.077880	3.215194	-1.453072	4.823756	5.036777	4.341558	6.129295	3.943074	5.673748	2.224321	2.536589	6.063046
G037413	11.186363	12.066969	12.115353	10.626278	11.387839	11.272433	11.645234	11.576514	11.488261	11.345907	11.173209	11.375268	11.476557	11.597696	11.272031	11.687953	11.624931	11.919007	11.022583	10.960565	12.048489	11.624463	11.648350	10.959189	11.864741	11.643023	11.544024	11.727403	12.148761	11.835775	11.625699	11.239772	11.213218	11.244736	11.448242	11.605174	11.368671	11.954929	11.458898	11.516597	11.173313	11.569861	12.170050	11.262324	11.257241	11.809235	11.381403	11.095705	11.537642
G029081	5.931435	6.333204	5.486102	6.477123	6.543132	5.295342	6.780552	6.770136	6.959610	6.708731	6.443147	6.992308	5.996870	4.107582	5.988891	6.420351	6.642927	6.247897	6.370554	5.251818	6.460970	6.537921	6.063801	5.726144	6.789874	6.258321	7.503420	7.314409	6.605976	6.716337	7.381920	6.514716	6.931975	7.125767	4.931635	7.025223	5.620112	6.116423	6.814076	6.617541	7.035361	7.274524	6.873807	5.858453	6.376532	6.080489	6.731019	6.433861	4.695371
G008031	10.381890	10.836852	10.564836	11.342323	10.354598	9.945705	10.188735	10.222688	10.045074	10.424494	11.253015	10.110449	10.659022	9.948591	10.720349	9.815507	10.379104	10.626373	10.628687	10.512739	10.110903	9.671972	10.695253	11.341211	9.953835	9.393963	10.792801	10.591954	10.348782	10.794570	10.068005	11.156291	10.100036	10.131989	10.809441	10.307636	10.176700	10.857155	10.037579	10.728429	11.070107	9.767209	10.244510	9.993640	11.163840	9.882947	10.129814	9.721179	10.910901
G039106	8.428945	8.002384	8.077947	8.091901	7.937034	7.959184	8.487826	8.114870	8.857474	8.106144	8.468308	8.593152	8.067217	7.867786	8.706848	8.797268	7.359846	7.424031	8.195338	8.267452	8.630249	8.518327	8.416858	7.563327	8.783806	8.494461	9.131124	8.469196	7.542850	8.514306	7.706368	7.868919	9.167709	8.934555	8.484347	8.962824	7.777803	8.908152	8.735511	7.711424	8.313564	8.521784	8.413681	8.828062	8.283755	8.586367	8.102978	8.598511	7.642719
G051824	7.769211	2.644917	5.434172	7.849717	7.780797	8.007096	7.266111	5.032500	7.631933	0.873634	1.054335	8.450719	5.441719	5.852917	5.991142	1.157817	8.384998	7.756233	7.756235	7.426691	7.249857	8.635338	8.491877	6.295917	3.856665	1.726409	9.162160	7.034557	5.889827	5.951574	8.642863	6.500100	8.711243	7.272604	6.588864	8.091533	6.786128	2.783099	5.901573	3.797827	2.717671	9.470644	3.549039	8.426700	5.947872	1.326759	7.669290	3.954835	5.057815
G025244	1.338997	3.630135	3.049525	1.651169	7.086667	2.329272	2.684113	3.175755	2.459577	2.843617	3.252538	2.015691	4.048068	6.379031	7.351684	5.468868	4.774608	0.870455	4.822768	2.724090	4.507013	6.319745	4.351822	4.701964	2.968699	1.622254	3.866428	5.545873	4.342255	5.255251	2.485474	-1.619336	0.684541	4.802454	3.201956	4.005903	2.893123	3.480174	7.665752	-1.619336	3.936850	5.129583	3.648936	0.941426	1.755231	3.960700	6.387361	2.830702	4.300567
G036248	2.132971	3.165844	3.035340	3.009296	5.343244	3.500929	3.784826	4.344963	3.960487	4.421619	3.107468	4.692853	4.425980	5.044912	4.211656	2.195548	3.594169	5.290886	5.893257	3.747662	4.387965	1.288224	2.887236	6.385877	3.922205	0.007655	2.423907	4.268725	4.128710	5.138482	4.428335	3.903496	3.441711	2.143323	3.457197	3.462045	4.646737	2.133341	6.068425	3.763914	5.241607	5.820339	3.446703	3.040217	3.706460	3.276205	3.279813	4.041157	5.882082
G014361	6.870835	2.407798	3.310765	3.152895	3.466182	6.143007	6.044412	5.532607	5.694981	5.226241	3.497190	6.393239	2.620475	3.248205	5.355060	5.151035	3.956529	4.812668	2.763604	5.174673	6.454631	3.990704	5.098642	3.067664	5.459374	6.184840	4.817939	4.076126	4.564319	4.197510	5.461396	3.376659	5.184708	6.344229	2.289523	5.093862	5.323321	4.747321	5.337255	2.903951	5.628875	6.134422	5.296254	5.857171	3.912309	6.067287	4.538730	5.437649	4.256153
G016854	8.188963	6.590453	7.399185	8.670169	8.997991	7.968702	7.962641	7.993606	8.447765	8.406770	7.740552	8.443891	8.740865	6.356223	7.011756	8.346112	8.501842	6.910617	7.059458	8.634161	7.123847	7.441882	6.660879	7.629475	6.378004	8.008881	7.668205	6.886498	7.755656	7.180803	7.471538	9.493197	8.279996	7.930502	6.564185	7.227686	9.410622	7.428119	7.832556	7.842569	8.503699	9.712246	7.405587	8.537318	7.971838	7.370321	8.300640	7.434572	7.549239
G043888	6.189406	4.187036	5.271569	5.186850	4.623454	7.420088	5.392051	4.643534	7.063593	5.318208	5.877821	8.181775	5.186804	4.670312	4.245501	6.852895	6.729727	4.795535	3.545563	7.530042	5.679171	3.005636	4.246703	3.000136	5.972269	5.394967	6.127292	7.276922	7.930364	6.140039	7.556246	5.431925	7.838766	5.008445	5.773435	4.334822	7.725905	5.582396	3.671242	5.417407	7.794954	7.039649	6.007979	7.223251	7.687127	6.269942	4.330287	5.473452	5.851655
G047868	8.401868	8.387183	8.584154	9.360862	9.050569	9.189989	8.973064	8.295061	9.079031	8.869122	8.361629	9.675986	8.682129	7.521282	8.815863	9.148727	9.249834	8.982792	7.778143	9.490053	8.595781	8.156403	9.136649	8.321037	6.880714	7.829693	9.582334	8.272722	9.943687	9.879218	9.185178	9.933886	8.666891	8.308597	8.445800	8.492517	9.570427	8.019222	8.303807	8.884234	10.108780	8.729724	9.057782	8.672054	9.041842	8.896682	9.186312	7.764662	9.016593
G008446	10.976622	8.960839	4.183725	5.481725	5.836386	2.988091	8.528657	0.420629	6.034856	3.848732	2.891153	3.545495	4.063706	0.420629	8.761374	0.420629	4.516700	5.801633	4.683251	0.420629	8.732089	8.557573	3.119845	2.750260	5.721795	2.437603	4.692344	0.420629	4.785841	3.008103	3.975769	0.420629	3.260176	8.116518	9.263002	0.420629	7.381123	2.725847	8.176964	0.420629	5.920703	2.577066	0.420629	6.616590	10.703208	2.489512	5.001753	0.420629	0.420629
G041450	9.551883	10.056545	9.926762	9.924354	9.961378	9.406153	9.813326	9.717677	9.503101	10.052415	10.252751	10.141242	9.242510	8.940125	10.303594	9.597258	10.076006	9.978066	10.232634	9.603404	9.419767	11.327181	9.157414	9.608995	8.190035	9.643625	9.880500	9.777989	9.548000	9.001291	9.522991	9.905072	10.229367	9.619465	9.560568	9.153994	9.290911	10.726491	8.918135	9.854040	10.332243	9.426661	10.205356	9.858496	9.318673	9.696333	9.888054	9.547538	8.363039
G082138	4.458539	5.549674	7.152683	7.163732	6.092829	6.526703	5.793145	5.653665	4.862304	6.633543	5.599348	7.256582	5.948183	6.245162	5.340866	5.203597	6.178666	5.809149	6.912876	6.260261	4.170385	4.634097	6.377644	6.624738	3.073106	4.764555	6.805420	5.696493	6.627345	4.679651	6.092767	7.430344	5.349524	6.240686	5.621288	4.715650	5.225032	6.120655	3.866443	5.962090	6.990215	5.983739	6.419175	5.782929	5.821515	4.699016	6.725921	4.881382	5.638020
G071819	7.404698	9.575061	9.537102	7.143002	8.445238	6.255720	7.806004	7.584522	8.475016	7.492465	8.746058	6.904717	10.247475	6.714089	7.874450	8.426035	8.539984	8.767036	7.448419	7.292598	8.061942	5.391728	7.271524	4.869575	7.354901	6.850681	8.394430	8.534840	10.545438	7.892017	7.477173	8.214962	7.626428	7.922122	8.203804	6.174455	5.875665	8.393022	6.930041	8.702971	8.715337	6.236175	9.571265	6.148761	7.853678	8.828280	8.045784	6.970665	7.406256
G058553	-1.337917	-1.337917	2.070614	2.172614	1.437748	1.576426	-1.337917	3.809091	3.040352	-1.337917	-1.337917	2.847428	-1.337917	4.479738	5.070226	3.566132	3.609275	2.114780	9.343825	3.567365	4.767903	1.084543	6.100654	6.308582	10.760426	0.951563	8.566404	4.497209	1.252523	6.695361	9.005227	8.104562	2.730958	8.438661	-1.337917	7.661180	-1.337917	1.278751	-1.337917	2.759235	5.026770	10.401136	-1.337917	4.308518	2.791657	1.010485	2.077605	-1.337917	-1.337917
G008607	1.775339	-1.296460	3.351474	2.099484	1.388605	7.755831	8.943369	6.528272	8.891299	5.065352	6.672728	8.922981	-1.296460	-1.296460	3.628178	8.609592	-1.296460	7.272726	-1.296460	6.967587	6.235838	4.734436	6.949660	-1.296460	3.844085	6.086172	6.165502	6.538636	6.143333	1.544730	2.965788	-1.296460	9.680800	-1.296460	5.390812	2.386718	5.790725	5.837742	2.628081	6.660310	6.109565	4.561256	9.561419	9.054833	2.207537	8.997777	1.257348	1.976592	5.924268
G052489	6.961125	3.450051	8.079558	6.426629	8.157517	6.978444	9.449987	9.059010	8.201571	5.973481	7.138335	8.879497	7.346168	10.005365	5.889981	7.585117	8.098101	9.157796	8.136183	8.431469	7.946182	5.068203	7.989252	8.654520	7.716441	7.218477	8.412498	6.160242	8.643525	7.101411	8.713906	8.207109	7.077395	8.233507	8.817003	8.996180	8.217985	6.748858	6.889114	8.107163	8.876222	7.667662	9.313992	8.902573	8.421285	8.613297	7.711565	7.773370	7.977736
G061140	3.300806	0.463409	5.102758	5.704183	6.402149	4.852001	7.191464	0.463409	5.949439	2.806964	4.134689	7.252345	5.361847	4.476569	4.194069	4.845383	7.439690	7.054459	0.463409	5.466931	6.583068	3.291031	3.201131	0.463409	5.709637	3.887141	6.018504	7.154526	9.429229	3.087794	6.914972	3.377381	4.099121	4.061610	5.359459	5.503084	3.985103	4.521052	5.393274	6.292194	5.482164	4.539615	6.063908	5.235437	5.318741	5.143875	6.944879	3.486702	0.463409
G072218	6.924284	6.612766	7.330971	7.105332	7.045193	7.185608	8.270298	7.573674	7.914047	7.186664	6.989886	7.460540	7.476889	6.536867	6.470342	6.932546	7.206011	7.853762	7.268297	7.334707	7.999076	7.817781	6.966052	7.225702	6.189946	6.959969	7.767253	7.719257	7.325666	6.815076	7.075374	8.056882	7.997321	7.627259	6.538394	7.345838	6.575070	6.639326	7.344192	6.913726	8.227093	7.214920	7.685660	8.126267	6.526085	7.070432	7.307451	7.138228	6.839074
G011172	7.666006	5.110618	7.488580	8.525365	7.654041	7.294233	6.700144	7.444833	8.232850	4.008751	7.336989	7.862890	7.437044	6.753210	7.813493	7.617636	7.699251	7.479341	5.987146	8.388061	7.873687	5.445297	7.585103	7.225258	6.021900	7.682568	8.593970	8.150875	7.699485	7.338287	8.349088	8.921587	8.249196	7.282080	7.827962	8.402890	7.614643	7.616714	6.747262	7.114955	8.817848	7.964694	8.320848	8.584760	7.000078	8.221596	8.037789	5.852107	6.764534
G049166	11.230599	12.848476	12.420131	10.743204	11.349598	10.776036	12.378801	11.379614	11.508890	11.648499	11.799900	11.533440	12.409353	11.266253	11.689081	12.019551	11.085725	12.059817	11.286078	10.589591	11.608677	11.043496	12.052465	11.016927	11.010276	11.323068	12.059813	12.273227	12.443279	11.979101	10.717908	11.552676	11.398064	11.341861	11.871796	11.380954	10.932944	12.024094	10.777147	12.234223	11.526548	9.881208	13.223461	11.142203	11.394790	12.130942	11.447553	11.209561	13.186709
G027909	6.834632	4.868272	7.002650	6.198064	5.588665	7.010955	3.575056	6.859855	7.826359	4.059247	6.231914	8.322494	4.237508	6.241517	8.240672	5.418505	4.806786	8.245549	8.519050	7.618308	6.286270	7.880273	7.168829	6.057171	9.708082	9.284338	8.420459	6.488668	8.104523	7.220569	10.007881	7.359840	6.916897	7.770962	4.267068	6.971574	6.394711	5.638602	7.251654	7.739411	9.045291	6.730260	4.523454	7.307278	7.189125	6.709124	6.018736	6.417495	6.025412
G030099	6.846182	9.184833	7.216226	7.416702	7.632068	7.146070	6.236416	8.026126	7.907476	7.991670	6.699196	7.489319	7.636063	6.192740	6.630996	8.479833	8.073274	7.001782	6.799553	7.011127	6.812555	6.282500	6.059826	6.845659	5.633034	5.426705	7.304950	5.897832	7.797347	6.676053	7.763658	8.035165	7.777142	6.478436	7.417613	6.422293	7.484118	6.326384	7.192732	7.628240	8.600661	7.736011	7.347819	6.633016	7.957332	7.029040	7.467529	7.509079	7.441332
G076673	3.799310	4.459535	3.743711	-1.671310	2.249568	3.493159	4.213757	2.123876	4.236607	5.324371	5.892588	5.684426	3.478406	3.017583	5.896508	5.136518	1.161308	4.523656	5.482268	5.237754	5.268822	4.666082	2.940105	5.011332	2.745594	5.849355	5.056140	5.034452	5.883949	5.685560	5.088752	2.284096	4.396095	4.832575	1.594288	6.843612	4.710668	6.318161	3.637672	5.654970	4.336227	5.423272	4.969831	2.218661	4.202456	5.914740	2.446303	3.297286	3.228354
G082937	9.806365	10.195022	7.088415	6.495206	8.468042	9.955293	8.441786	8.755570	8.705728	9.783346	7.977374	9.306918	7.678556	7.363360	9.041765	9.011391	6.653976	9.449289	7.850770	9.574887	8.764108	10.047675	8.429082	6.800567	7.936444	7.599382	8.429854	7.137770	8.659849	9.257318	7.114365	7.652104	10.261994	10.128715	7.717028	7.680474	9.927120	6.685241	8.299545	8.450365	9.920190	8.277749	8.877440	8.315241	8.910725	8.090654	8.234234	8.392195	8.252910
G075966	8.472710	8.634580	8.642405	9.826982	8.861390	8.866631	8.684966	8.510184	8.767933	8.868813	10.084604	8.178696	8.624567	8.808077	8.544158	8.479613	8.857828	10.115131	9.231466	8.782014	8.169464	8.957694	7.892113	10.051236	8.748601	8.623381	8.416050	7.952514	8.422798	8.290100	8.026475	9.194912	8.881499	8.628785	10.021028	8.304072	8.356889	10.025202	8.625120	10.107107	7.515853	8.443111	8.972624	8.617589	9.069347	8.991194	8.602529	9.185724	10.274263
G054363	11.081445	8.988659	5.764435	10.231380	10.096833	8.663172	7.574482	10.307164	10.198766	10.113571	5.614724	7.035310	8.095964	8.794000	9.957757	6.951711	5.187425	7.446950	11.094409	5.362342	8.207181	9.419686	10.800211	10.567286	9.572970	7.442557	11.764009	8.725585	7.871764	8.542169	7.947724	10.453256	8.579074	10.038154	8.231196	10.151519	4.104235	6.557940	8.594561	6.979891	10.026857	11.089622	5.500274	9.654610	8.857163	2.886410	8.443735	11.257319	5.919583
G007827	6.786157	6.227820	6.387204	6.963943	5.375633	6.124224	5.952589	5.618791	6.003821	6.215416	7.365782	7.651740	5.459305	5.790380	6.355144	6.334195	5.746244	5.890137	6.343512	6.691433	6.021782	3.883682	6.107948	6.728080	6.117271	6.009752	7.224501	6.506654	6.991647	6.554627	6.231617	7.090932	7.227800	6.101364	5.768579	6.248279	6.631356	6.693231	5.681151	6.508564	7.380507	6.446733	6.473818	6.566112	6.917263	6.697003	5.732222	6.658019	5.801536
G067819	6.808244	10.288431	6.915002	8.098901	6.206231	8.763751	7.384125	8.955687	8.982661	9.935228	9.115956	5.880749	7.750803	9.728021	5.945704	8.720584	7.988573	8.852034	10.702605	8.690064	7.313078	6.231881	9.577466	9.555433	11.965199	9.010600	7.855255	9.692213	10.152267	9.294783	7.630534	7.684812	9.310175	7.948386	8.024583	10.368558	8.210722	8.156856	6.760518	7.368703	9.385608	10.367292	5.566186	8.523488	9.696458	8.619025	5.545603	8.378026	10.715926
G021055	9.474354	9.742373	10.272602	10.066645	9.933283	9.831649	9.539555	10.079717	9.845130	9.575156	10.730982	9.727323	10.072432	10.019245	9.660982	9.696160	9.669530	9.690955	9.574579	9.683306	9.714446	9.877377	9.607842	10.019138	10.018890	9.715940	9.969854	9.216425	9.729941	9.474228	10.360105	9.576209	10.039426	9.659073	9.749342	9.739392	9.836454	10.847673	10.529417	10.455743	9.197550	10.172464	9.631730	9.540729	9.610788	9.645582	9.822927	9.580013	9.997863
G026284	8.600854	6.108052	7.602815	8.305649	7.772418	8.554782	8.180799	7.626257	8.343971	8.193421	7.163684	8.118805	6.335091	6.842005	8.082799	8.387153	7.941937	7.559673	7.248996	8.680057	7.835941	8.637206	7.513639	7.813116	8.420310	8.932058	7.982678	6.659690	7.632759	7.262044	7.351183	6.752985	7.791323	7.871838	7.339930	8.018355	7.727621	6.933298	8.303444	7.519882	7.700568	7.701654	7.781381	8.771931	8.290661	8.236041	8.212146	8.529697	7.323411
G051436	10.644478	7.670535	9.589009	10.813694	9.695257	10.500858	11.551920	9.762751	11.053994	13.383345	8.065997	10.698907	11.021941	12.066599	12.308686	14.621571	15.382243	11.652932	8.268893	11.413736	15.799292	11.119523	10.883734	10.051915	9.644901	12.026413	10.944077	11.746525	14.202936	13.129307	13.480083	14.907257	14.116088	13.607781	17.183961	10.886706	11.512026	15.194458	10.544202	10.400717	12.262366	12.329059	11.383811	14.337083	9.184526	12.764443	16.997965	12.000250	9.021388
G012597	3.911255	4.761274	5.897635	3.228902	5.646912	5.025173	6.386800	5.704968	4.270577	4.500456	5.681642	5.234973	6.456346	6.358471	5.509407	5.350164	5.138284	5.762597	5.909046	5.812255	5.310254	3.976287	2.921874	5.393275	4.837477	4.527891	4.774210	4.163998	5.925693	5.779520	4.923573	6.551155	4.041112	7.679445	5.513560	5.456589	6.289744	6.036823	5.782293	4.710139	4.132304	5.996087	5.635147	3.826976	5.993977	4.518222	5.105908	7.911279	5.779549
G020380	10.950238	11.306203	10.725510	10.990191	10.625089	11.350865	10.576235	11.356958	10.716043	10.881318	11.575814	10.646573	10.564320	10.792228	11.193130	10.796411	10.579756	10.939262	11.164860	11.217568	10.731917	11.348027	11.116296	10.478570	11.359289	11.002152	10.682331	10.363020	10.680047	10.945697	10.705022	9.855959	10.890797	10.811396	10.554577	10.688056	11.140765	10.373377	10.947110	10.535224	10.287448	10.895805	10.347824	11.094278	11.045909	10.970711	10.796535	10.737547	10.744588
G086025	4.992294	3.621456	3.322834	5.300967	5.639833	4.126434	4.529559	3.444614	5.039344	3.926548	3.847467	6.673577	4.223618	3.474478	4.794375	4.232451	5.496259	4.792019	5.693207	3.582464	5.223081	3.622681	4.555877	3.738659	3.354193	4.530656	6.064931	6.124829	3.099796	4.158248	4.832058	5.683965	5.440439	5.089760	4.516073	4.948409	3.512176	2.760984	3.785172	2.782514	6.243319	5.366408	4.062527	6.223968	3.593056	4.723514	6.191608	4.637961	4.272899
G050855	7.372242	7.755238	5.709457	4.320595	6.341818	6.738609	8.429061	9.303328	5.538611	9.283009	8.032272	3.177367	3.540561	5.744611	8.279635	5.638575	4.648263	6.459203	9.659997	3.578493	8.188150	4.099942	8.601669	7.477057	5.485851	8.460346	9.386945	7.023736	6.450881	9.530276	7.996423	9.292666	5.625633	8.968481	5.501298	10.083251	3.256811	10.518961	7.595238	5.137909	5.646330	8.163952	5.192681	5.734593	3.465385	5.078272	3.593763	2.875695	4.767259
G032658	7.905376	8.991194	6.696172	6.682712	7.610427	6.344552	7.168851	5.444288	7.737881	9.419418	7.327918	8.246447	7.880018	6.254280	8.535026	6.115969	6.217285	5.826963	5.027411	6.600786	7.459275	3.892057	8.099165	6.514142	7.039764	6.603023	8.865183	7.911998	5.462061	7.535839	7.826680	8.902787	7.383248	5.269736	6.255803	7.393681	4.173244	7.133259	8.306703	7.174137	6.864290	8.152998	6.565689	6.646145	7.478227	6.897765	7.694822	7.251318	5.268558
G026160	4.420013	4.480568	5.225563	4.461341	4.222316	5.602060	3.151094	5.183536	4.119574	5.755975	2.692798	5.803091	3.925471	4.833508	4.364368	5.244993	5.819180	4.643902	-0.994983	5.528821	4.814113	4.096038	5.681568	2.850686	4.342073	7.036247	4.824747	4.520405	4.616482	6.187327	4.931629	5.750260	4.722816	6.217779	3.302607	5.033741	5.216364	3.483092	3.957040	5.054193	3.633804	4.213199	5.140849	4.938653	3.046455	6.213557	5.361799	3.912505	5.583685
G058141	6.056780	3.813488	4.720540	5.540514	5.580334	5.402177	4.642912	4.651170	5.609417	4.475610	5.805137	6.863218	5.262709	4.276662	4.957588	5.550660	5.834661	5.289517	5.330206	4.861130	5.986472	4.747951	5.199229	3.948017	4.985677	5.783331	5.812422	5.536524	4.786769	5.361596	6.110366	4.891181	6.267941	4.930198	2.094326	4.739714	4.800550	4.931540	4.270736	2.796154	6.422691	5.662390	4.367795	6.213734	4.240495	5.943573	5.063906	3.457326	3.389379
G058145	9.694046	10.695012	9.676156	9.532437	10.514508	9.970058	9.582436	10.341922	9.563110	9.803714	10.055304	9.346086	10.450114	11.195455	10.908978	9.852356	9.574866	10.098300	11.269577	9.520860	10.034387	10.449887	10.262583	11.067807	10.029285	9.431200	10.218718	10.783423	8.769108	10.283446	9.666425	10.058562	9.639231	9.853647	10.681950	10.116443	9.832030	10.039579	12.537563	10.169194	9.668607	10.461957	9.767029	9.993098	10.214772	10.165057	10.258744	11.244502	10.218123
G051401	4.915985	6.013559	5.632453	6.339065	5.154020	5.496723	5.546485	5.268497	5.224724	5.343553	5.394353	6.534820	5.513851	4.662222	5.463383	6.040726	5.482543	5.350436	5.009232	6.564448	5.022744	3.263981	5.345344	6.148599	4.482414	4.841963	6.716766	6.631443	5.931467	5.986565	5.959839	6.656756	5.304486	5.732922	5.497875	6.031244	6.440695	5.126263	4.324792	5.382343	7.106149	5.475932	6.173810	6.098075	7.307391	5.231044	5.219360	6.225737	6.761887
G042262	4.266509	2.502224	4.831192	4.727406	6.111421	3.582709	4.589183	6.345878	5.459157	2.998590	2.576071	5.704522	4.989012	5.576336	6.624484	4.957660	5.746907	3.291788	4.930812	4.997944	4.620684	5.342488	6.201338	5.521028	6.923747	3.693586	6.109044	5.921083	5.930533	6.772808	4.584243	6.149724	5.251983	5.575512	1.889715	5.593155	5.874258	2.711803	5.844408	2.565004	8.779982	5.767298	3.293441	5.570526	5.316275	3.399763	4.263113	4.802851	5.915640
G015518	10.187368	10.437162	10.284703	8.705634	10.560945	9.647334	10.750789	10.759900	9.983486	9.556921	9.505688	10.526287	10.507996	10.859088	10.808551	10.496518	10.329743	11.011115	10.458098	9.235893	10.702778	11.301431	10.354459	10.927775	9.358767	10.400176	10.388654	10.798905	10.129013	9.672439	10.983163	10.686680	9.774605	10.828371	10.681493	10.555849	9.772605	10.540022	10.325647	10.339697	10.324801	9.812260	10.854614	10.103252	10.444521	10.503056	10.104947	10.379890	10.703595
G079372	7.333007	4.648302	5.719666	7.756404	7.885653	5.733478	6.519709	4.020198	3.939759	5.705906	6.545578	5.716715	7.123915	6.073287	5.651779	6.669919	8.572509	5.350030	6.650343	4.931644	5.964136	6.636203	7.170138	6.207716	3.948648	5.044916	4.817198	6.991295	6.633129	7.056671	4.967517	6.829205	4.771133	8.438112	6.447924	7.287298	7.030624	6.733080	4.481296	6.440903	8.244073	7.421201	6.905096	5.930016	6.084534	6.700446	7.748339	4.306704	5.760015
G053621	9.479417	9.267226	9.005162	9.669031	9.595498	10.666439	9.652762	10.426588	9.811276	9.774759	9.094964	9.099386	9.339979	9.886051	11.505470	9.655290	10.466583	9.325176	9.455032	9.057729	9.796796	11.351939	9.241878	8.892287	9.686006	9.242070	9.158953	9.207048	10.017560	9.797553	9.783390	9.194043	9.327084	10.389417	9.811444	9.622007	9.780124	9.373328	9.924061	8.865525	9.581320	9.849081	9.565387	10.023086	8.977207	9.694406	10.101069	10.196872	9.279357
G017511	7.308999	-0.155200	4.943778	3.480253	5.733093	7.124895	6.869828	5.010881	8.917164	3.370657	3.567659	10.002801	7.398983	4.757573	7.211448	6.405985	4.982252	4.989993	5.364416	7.677689	4.241318	2.712148	8.904285	2.944151	-0.155200	-0.155200	8.480121	7.246536	2.888145	7.281614	8.118921	8.014754	9.598886	9.700053	6.687166	6.070035	8.988006	2.915408	7.047796	7.297665	7.464817	8.692552	5.770069	7.365243	6.742704	3.643417	6.037471	9.007876	5.320638
G039637	13.409115	13.031491	12.816559	13.646961	13.056198	13.285010	13.035345	13.004301	13.147040	12.568982	13.722667	12.915692	13.668862	14.109072	13.115024	12.893795	13.032420	13.366028	13.392524	13.702285	13.501830	12.047733	13.187624	13.639483	13.839107	12.912157	12.602429	13.724325	13.126390	13.113799	12.697813	13.128226	12.716058	13.660711	14.190316	13.458406	13.250147	13.538339	13.748191	13.314522	12.657705	13.255828	13.239525	12.885619	13.787605	13.315057	13.238983	14.789462	14.087060
G025227	2.884499	2.031578	1.435286	2.366856	3.609755	2.588918	1.484028	5.295115	3.012159	4.837977	2.105182	0.415974	4.070642	5.560126	6.419712	0.956640	4.482019	2.818548	3.328165	3.393400	3.341485	1.201808	4.585010	4.068215	6.654792	1.840113	0.575401	5.230383	3.377980	7.995188	1.554019	6.091745	2.067097	3.307932	5.625817	3.676014	2.576514	4.189761	2.925621	2.094152	5.252082	3.967753	2.178285	-1.825961	5.746361	1.574079	2.778696	2.234904	5.433782
G053301	11.056000	8.429704	8.589101	6.672751	7.480525	9.195211	9.201156	9.706857	9.352710	9.503249	6.727118	9.115215	6.863700	9.295386	8.840995	8.396766	7.752071	9.180010	9.599182	8.337244	10.462702	10.245513	9.270245	7.378795	9.647397	8.540903	8.132062	10.812532	8.915188	8.635515	10.022859	5.681858	8.736447	9.406022	6.587533	9.101782	7.124297	7.553150	9.393605	8.233537	7.105708	9.038303	8.895534	9.114367	7.259007	9.140367	6.395235	11.306094	7.386880
G046283	0.733673	-2.193366	0.234460	-2.193366	1.562546	4.098408	0.275563	2.419801	3.343813	0.224229	-2.193366	-0.033484	3.165871	3.319599	-2.193366	3.880787	3.239933	0.989232	-2.193366	4.245333	-2.193366	-2.193366	3.611499	0.959604	-2.193366	0.580020	2.087069	1.479647	4.272644	3.836181	1.062909	3.598008	1.224875	1.518512	3.866312	1.651592	6.940413	-2.193366	-2.193366	1.583273	4.625624	3.315121	-2.193366	2.370262	4.890895	3.108327	3.001281	3.274057	3.010320
G075040	8.033940	1.598063	6.728855	4.570364	7.673973	7.088799	8.925093	6.716403	6.100385	5.605934	4.564953	8.733967	5.111225	6.171597	6.133335	8.637138	6.549937	7.603415	-0.917980	7.463692	8.578361	7.637264	6.579036	4.569067	5.736062	9.020169	9.011104	7.459187	9.136595	7.246731	7.253555	8.032189	8.372398	7.437275	-0.917980	8.455987	7.231627	-0.917980	6.492980	5.733236	7.534018	6.220312	9.062998	7.770215	6.073440	9.018597	6.989320	2.979864	5.351177
G040756	6.800126	-2.829041	-0.304878	1.884916	6.760812	3.570450	-2.829041	0.151419	4.046943	-2.829041	-2.829041	-0.583455	8.278459	4.654069	10.036553	0.735372	3.219996	-0.267837	2.333479	1.003788	1.821011	3.012059	7.633311	3.673566	0.086921	-2.829041	3.496863	2.383599	-0.346499	8.135642	2.281795	4.373041	1.070357	6.872778	3.471087	5.182713	1.300663	-2.829041	7.564901	1.970955	7.006779	5.039114	-0.079574	0.562900	1.128527	1.609493	6.464099	-2.829041	5.386357
G031149	7.739601	10.712464	12.527203	7.337100	6.607368	9.876858	9.195750	4.706632	10.042079	11.319705	11.079222	11.509142	6.099292	5.104155	6.342928	10.312762	5.320529	9.476655	8.112171	7.151993	9.717025	6.674235	7.163639	8.139938	10.601140	9.865236	9.951888	6.165605	7.331481	6.185613	6.753690	6.139328	9.131327	7.415194	7.267365	7.661884	8.922610	10.680096	8.578077	10.736164	7.745669	4.446779	10.878146	6.864027	10.811919	10.148061	8.140016	5.557855	7.835126
G015972	3.476725	7.579350	3.748559	1.763160	3.237080	1.167143	0.931329	0.628699	-1.746361	9.579189	9.289242	1.324632	3.603802	-1.746361	4.148011	8.760029	2.291489	5.183111	2.188973	1.751002	1.367493	4.418243	3.044549	1.673209	1.295460	5.363171	2.006206	2.237224	4.154379	3.437396	-1.746361	2.363005	0.725888	3.008071	-1.746361	2.060000	-1.746361	4.459508	-1.746361	5.628611	2.205923	-1.746361	9.718046	-1.746361	3.050410	9.533569	3.064865	-1.746361	-1.746361
G074935	2.591433	-1.557282	0.849222	2.714692	5.672109	1.847206	-1.557282	2.306270	1.215145	1.998072	2.806766	2.007705	-1.557282	2.546306	7.536171	2.651994	2.833920	0.884536	-1.557282	-1.557282	1.288591	6.572215	3.095165	1.567997	1.222757	-1.557282	3.313373	-1.557282	2.295953	7.355800	7.235674	-1.557282	0.702203	0.672182	-1.557282	1.921501	-1.557282	1.991324	-1.557282	-1.557282	6.380565	1.360969	-1.557282	0.954139	2.215811	2.273113	0.854804	-1.557282	2.258341
G073543	6.724451	7.469065	7.413779	8.681232	6.791392	7.338654	6.960845	6.425788	7.056563	8.131568	7.838990	7.608518	6.274010	6.485036	7.117229	7.297638	7.980700	7.430630	7.708059	7.633582	6.879626	5.175386	7.360742	7.309793	6.722995	6.578754	7.763264	7.251085	7.372322	7.431691	7.591889	8.310660	7.489524	6.785833	6.984330	6.798072	7.440506	7.331111	6.741044	7.590743	8.371967	7.429130	7.173462	7.370946	8.128571	7.372787	7.425390	6.876985	7.447802
G050221	7.458279	5.358147	5.333369	5.896188	5.668603	6.291289	6.845172	6.225004	7.410226	6.690409	4.605598	8.303528	5.529266	4.145323	6.025909	6.782527	5.634630	6.354085	3.663020	5.108800	6.850493	6.317879	6.139831	5.345528	5.789842	7.249018	7.345752	5.803974	5.741434	5.764842	7.762182	4.273168	7.107336	5.623067	6.159724	4.327793	5.827856	5.637332	3.767766	5.420047	7.622279	5.691614	7.092910	7.398514	6.071122	6.603180	5.591106	5.945267	0.241105
G013373	12.134996	10.555885	11.539173	11.610516	11.492676	11.432057	11.349063	10.727470	11.502843	11.962583	11.415047	12.310298	11.033515	10.647909	10.979512	11.311307	11.394874	11.473731	11.643996	11.690491	11.292821	11.170609	11.045543	10.672631	11.151174	11.133926	11.620177	11.864642	11.931885	11.118939	12.405396	9.942676	11.364989	11.808036	11.066373	11.441607	11.395007	11.902567	11.223702	11.105072	11.039714	11.117002	10.910370	11.285857	10.962870	11.480707	11.668343	11.694646	11.164887
G047295	6.351898	3.142947	-1.617288	1.143258	6.248495	5.437833	-1.617288	0.790942	-1.617288	1.041346	2.034288	-1.617288	1.711327	3.322149	8.727008	10.344350	3.397553	1.882622	7.538139	5.660952	4.572024	4.228826	-1.617288	1.850040	1.467015	4.367738	2.554699	-1.617288	5.067797	7.191882	5.076042	1.688452	-1.617288	6.508986	-1.617288	4.669541	5.343742	5.575142	7.025368	-1.617288	-1.617288	5.824869	3.305100	-1.617288	2.946986	4.783973	3.470783	4.395249	4.105217
G036669	4.155766	5.111671	6.384603	7.062602	5.231322	5.213057	4.691269	4.237440	4.744914	6.856617	6.368913	6.066289	5.756915	4.925559	3.304167	5.566768	4.950602	5.500020	6.214706	5.796825	4.632128	3.422238	5.310617	6.679909	4.106521	4.578230	5.982263	6.485231	5.280661	4.078842	4.620100	6.990466	5.312012	5.601614	5.654397	5.202557	5.922155	5.129155	4.081703	5.735254	6.451227	5.592248	5.485616	6.089210	6.182697	5.305432	5.830441	4.698320	5.963810
G056727	9.965259	11.518139	11.395450	10.995774	10.733158	10.214896	10.027682	10.719168	10.421835	10.596907	10.522136	10.261518	11.319105	11.172788	9.941640	10.130760	10.455594	10.223046	11.400232	10.414212	9.890108	9.715729	10.061051	11.242560	10.129834	10.128774	10.699080	11.436734	10.578423	9.986521	10.410038	11.311443	11.072696	10.248767	10.923747	10.270245	10.718062	11.275731	10.136946	10.776144	10.177526	10.827141	10.746771	10.433152	11.173650	10.175737	10.273064	10.156601	11.006119
G068805	8.985659	9.121391	6.065200	8.298900	5.469181	6.688306	4.768350	6.204887	5.446864	8.331770	7.914249	3.743861	9.039474	7.931727	7.286455	8.816255	8.067349	2.341106	8.134348	7.689638	5.794691	6.543235	7.442284	8.278936	5.523211	7.138715	7.118227	8.607000	8.461194	8.953802	7.771842	8.948611	6.011559	8.312004	3.180774	8.172482	9.069662	7.640171	5.449501	7.996212	8.050836	7.639370	7.706806	3.735152	7.532279	8.326630	7.740288	8.435393	9.398381
G033182	4.684216	10.732189	8.461004	10.158761	9.166934	9.564763	9.096214	7.472458	9.171701	9.783359	9.653968	9.324002	9.095801	9.033826	8.156881	10.260413	10.965194	9.142366	8.577331	9.254392	8.604776	10.861635	9.908973	8.577336	6.233017	9.773615	10.630558	9.027316	10.443414	10.342111	9.519964	10.426439	10.307915	8.929271	10.333130	9.220448	10.209342	6.865111	7.253701	8.770336	9.937278	9.340205	10.138938	9.544743	9.787206	9.838877	9.892262	6.965674	9.240700
G005853	4.957424	3.128016	4.285347	4.192045	4.953468	2.962084	3.207024	4.001680	2.575472	1.738253	4.567080	4.181927	5.842822	3.600389	6.541721	4.567339	4.265009	3.688961	3.566163	3.932319	3.197455	3.795797	5.671248	3.844844	2.874401	3.998104	6.062984	4.856762	3.774848	6.238473	2.235885	6.567317	3.322381	4.902180	3.901245	3.187031	5.058734	4.918249	5.001122	4.673204	7.565385	4.650496	4.375494	3.139221	4.390126	5.106096	4.474468	3.262008	4.757222
G072955	8.274639	9.457381	8.843876	6.600319	8.678118	9.347662	10.175079	9.619715	9.486298	9.587218	7.432632	9.498231	10.003929	10.634488	8.958264	9.036238	8.563477	8.242240	9.472855	9.383905	9.101302	10.495652	9.384756	6.975714	8.506339	8.780357	10.579951	9.384859	8.463783	8.648692	10.214246	8.946574	9.856087	9.369478	10.600845	9.489497	9.787072	7.179972	8.490983	8.544009	8.866952	9.474068	9.030667	9.907423	9.391092	8.398423	8.453776	9.121643	9.232669
G088245	6.270980	6.876141	6.631567	7.876842	6.250993	7.647411	6.444438	6.779008	7.374160	6.947468	8.299224	7.240701	7.000864	5.924105	6.323206	7.432620	6.569119	6.391237	7.900003	6.794595	6.116841	5.978557	6.815810	7.023807	7.314436	7.289731	7.086939	5.907766	6.834651	6.158821	5.984396	6.820842	8.011787	6.347225	7.453528	6.525906	7.993100	7.775794	6.976014	7.450661	7.235494	7.864475	6.368078	7.542864	7.732067	7.367938	6.814759	6.756004	7.461012
G028938	11.281468	12.484254	8.879157	11.056565	11.376890	10.478166	11.101249	10.715723	11.749385	9.911101	12.363568	11.455401	11.024472	11.253004	11.289590	7.145334	12.077558	12.030479	12.351748	10.333290	11.163854	12.102187	11.553413	10.851490	10.449764	6.809983	11.648574	13.464890	6.151805	11.185699	11.429363	11.120704	9.964821	11.349103	10.842775	11.720958	9.952537	10.554142	11.063609	10.259429	11.674584	10.316873	7.579140	10.935031	10.654574	8.918646	11.990944	11.842750	11.442260
G007609	11.910547	10.785064	11.099914	11.719594	11.466824	11.698966	11.315957	11.523755	11.180443	11.379701	10.770684	11.605203	10.699361	10.575459	11.967035	11.460441	11.519299	11.796551	11.293347	11.076972	11.603578	12.576110	11.017485	11.285411	10.882468	11.478888	11.736874	10.895169	10.827678	11.587975	11.770396	11.286568	11.298419	11.329538	11.214317	10.973803	11.397111	11.094397	11.814687	11.252160	10.988201	11.450735	11.431016	11.626842	11.009191	11.532004	11.383817	10.958627	11.330010
G000212	8.715565	9.728149	8.276545	7.817538	9.206169	9.125660	9.122921	9.022973	9.021292	9.187217	7.679828	8.320204	8.878004	10.098267	9.467430	8.947082	8.883086	9.071437	8.924712	8.528935	9.364268	9.123725	9.826119	9.241119	8.787103	8.627968	9.244511	9.583076	9.025378	9.637913	8.903940	8.851833	8.422270	9.219673	8.937442	8.836534	9.326679	8.124678	10.073110	8.837635	8.872461	8.407656	9.182638	8.611277	8.819516	8.914183	9.492420	9.382223	8.835338
G078496	9.068058	9.585706	8.693730	8.381010	8.477128	8.729646	9.414656	7.643377	9.731977	9.823748	9.797704	9.528167	8.702866	8.692955	7.898302	9.224647	9.261049	9.614639	8.684748	9.405149	9.454003	5.964592	8.050136	8.572602	12.039868	10.101748	6.273878	8.149625	8.719417	8.137321	9.376487	7.528642	9.508452	9.187201	8.930061	10.568828	8.485254	9.703616	9.068389	9.306356	8.374896	8.616292	8.855535	9.378331	7.741372	9.568250	7.927858	9.223297	8.968463
G004590	10.847184	10.956999	10.364566	8.658406	10.268852	10.392105	10.424254	10.802608	9.763466	10.347763	9.040270	10.205636	11.602207	10.936038	10.684939	11.007860	10.099196	10.431362	9.902436	10.544292	10.215059	9.370220	11.449455	10.060790	10.177221	10.143941	10.958116	10.110294	11.173353	11.730854	10.207708	11.388221	9.521901	10.422038	11.021964	10.871053	10.839020	9.883347	10.414097	10.209632	11.162178	10.027271	10.666397	10.007615	10.408771	10.571059	10.378596	10.301302	10.438759
G010309	8.832161	9.601907	10.146527	5.667054	7.378571	8.880192	8.329979	7.466778	9.257247	9.263828	8.520052	8.276549	7.910122	7.396458	8.335541	9.055949	6.743527	8.233121	6.508577	9.258750	8.095876	7.261900	7.527927	8.154079	8.592677	8.809075	7.900713	6.868526	8.572905	8.360634	6.480603	9.162736	9.408897	7.718861	7.601852	8.591062	9.224619	9.529654	7.294205	9.278669	9.016317	8.034706	9.821493	8.629823	5.797316	9.419401	6.187920	7.555296	9.557211
G048966	8.150166	7.479170	7.219891	7.527233	6.815419	9.038418	8.094293	8.196822	9.618998	8.409463	5.828146	8.903085	6.647472	6.906045	8.127064	6.540464	8.589473	6.963984	8.067718	7.097032	8.576582	6.737054	8.028721	6.782008	6.389108	6.856941	9.284546	7.347645	7.840033	7.813973	9.068572	6.881364	9.065227	9.561475	6.419394	8.085019	6.789608	7.372183	7.669148	8.053372	8.805312	9.877278	7.647271	9.034967	9.334351	7.323345	7.334895	7.633658	5.226109
G047594	5.326186	5.410546	5.456248	6.557764	5.538743	5.044652	5.384298	3.792129	5.907990	4.393331	6.187683	5.802129	4.669434	4.512204	5.814445	5.845757	5.617003	5.501387	5.857879	4.496019	6.071496	5.832896	6.088684	5.779667	6.597798	5.956576	6.405283	6.458821	5.832483	5.538564	6.065072	6.608012	6.512016	5.593791	5.024402	5.400173	5.128696	5.267935	5.212931	5.329714	6.147611	6.590248	5.764266	5.589306	5.591192	5.974893	4.735136	4.771518	4.834781
G069335	5.843813	5.367345	4.922348	4.594048	7.585105	5.688960	6.632228	7.447353	5.077376	7.965617	0.805788	4.612063	7.873790	8.578258	5.794210	6.055270	5.850270	5.030108	4.170517	7.391926	5.317600	4.507573	8.698027	5.236468	4.021641	3.547918	7.138201	6.816142	10.173783	8.401361	2.746005	8.020637	3.708309	6.958795	8.265693	4.810394	7.685608	2.285594	6.899176	6.425374	8.560469	5.279687	4.007349	4.086225	6.439010	5.096622	7.544098	4.364445	6.290771
G009794	-1.488327	-1.488327	6.329159	-1.488327	-1.488327	4.229002	2.734950	-1.488327	5.098996	-1.488327	2.885661	7.970549	-1.488327	-1.488327	5.133730	6.589350	-1.488327	4.643753	-1.488327	3.836164	2.875705	-1.488327	-1.488327	-1.488327	-1.488327	7.420541	-1.488327	-1.488327	-1.488327	3.777687	1.959734	-1.488327	6.641553	-1.488327	-1.488327	-1.488327	5.737266	3.381415	2.471520	5.435419	2.370457	3.493056	6.107280	4.659378	-1.488327	6.953155	-1.488327	-1.488327	4.410337
G042368	4.205135	3.709251	4.765848	3.993214	3.354334	3.347083	4.991426	5.073236	5.144781	4.258278	2.811084	5.493954	4.536133	4.036969	4.242055	4.896820	3.380083	4.177785	2.867499	4.717026	4.899482	4.303445	5.021124	3.595981	3.576280	4.412505	5.768679	4.650080	4.617552	4.047844	3.822129	4.776508	4.469893	4.731883	4.655214	4.914734	4.933312	4.315909	2.983325	3.021840	6.640693	4.387833	4.164426	3.929892	3.554273	4.490760	3.590701	4.909703	2.266404
G088942	5.353564	5.620376	6.364815	5.600545	5.280030	4.381909	4.849290	4.469507	5.582769	5.557539	5.567090	5.445751	5.395596	4.627812	5.615357	6.150647	5.776773	5.694804	6.003954	5.311003	5.285519	4.841253	4.418146	4.876658	4.322339	4.208059	5.596955	5.243748	5.211071	5.577757	5.704692	7.013561	5.443931	5.573230	4.629271	4.546485	4.831943	4.701073	4.582420	5.767156	6.602583	3.694551	6.197789	4.701776	5.541312	5.281200	5.617311	5.854977	5.846720
G070587	6.789519	7.524905	8.003320	7.166404	7.643071	6.877031	7.538940	6.664968	7.038561	7.692369	6.958611	7.720672	6.621258	6.707396	6.195403	7.845976	7.398569	7.763052	7.140148	6.665803	7.334334	5.904204	6.631303	7.924527	5.121897	6.420808	6.644037	7.635831	7.264018	7.273590	7.774922	8.708784	6.443881	6.693189	7.381478	6.447804	6.607669	8.229791	5.693408	8.611232	8.329505	6.457873	8.323159	7.355255	8.110735	7.821575	7.310845	7.344452	7.681171
G036414	8.555500	8.212115	9.564361	7.677525	8.960144	8.055891	9.033357	8.627074	9.574533	8.841535	9.636424	9.019315	8.780908	8.773363	8.171240	10.055937	8.903269	9.140139	9.097632	9.377896	9.598016	9.038878	9.233453	9.204120	7.753620	9.397645	9.882606	9.981611	9.704554	9.517433	8.877945	9.031110	10.312619	9.728825	8.127038	9.980375	9.155179	8.932189	9.492598	8.937432	9.862250	9.999082	8.818200	9.890431	8.354932	9.682131	9.229570	8.564858	9.031972
G021271	5.895843	5.856249	6.085680	6.674222	6.211447	5.519731	5.776284	5.871031	6.108196	5.582680	6.475080	7.434584	4.956484	4.717183	5.988150	5.512130	5.718726	6.766137	6.526512	5.522923	6.573277	6.087852	5.965751	6.747380	5.841073	5.665305	7.329361	7.757428	4.461535	5.987505	5.898126	6.812667	6.704204	6.039081	4.589121	6.489500	5.637506	5.971543	5.940040	5.530379	7.634952	6.280989	6.775409	6.789072	5.513343	6.357049	6.477426	5.609487	6.123151
G084827	6.744052	4.211034	2.719939	4.355041	7.141946	5.375997	6.663414	3.526641	6.715050	5.905075	5.763431	7.521991	5.025359	5.029049	7.540075	7.057966	7.381172	6.839202	6.116823	4.084677	7.861866	7.807302	5.471992	4.397631	6.208920	5.497177	6.625585	5.884590	4.095933	7.644151	6.986793	5.944341	5.370659	6.152602	3.865625	6.279970	4.493204	5.541338	5.263439	2.925061	8.235430	5.682801	5.530092	6.341361	5.208794	7.734952	5.775540	4.724114	5.110617
G007310	4.141128	1.893183	1.777386	2.357183	4.308916	1.302753	1.076204	2.291709	1.418025	-1.496271	-1.496271	-1.496271	4.691916	4.516156	5.595458	5.731020	3.119635	-1.496271	-1.496271	3.588462	3.452500	-1.496271	6.460319	1.043472	-1.496271	1.393430	4.067419	2.330787	6.044643	7.575822	1.137960	5.776998	-1.496271	0.847278	4.390104	3.389186	4.603628	-1.496271	4.481674	2.438758	6.756538	3.405337	-1.496271	-1.496271	1.214011	4.568760	2.260996	-1.496271	6.618007
G080655	9.907290	-1.445648	-1.445648	9.820218	6.017503	3.357580	9.363558	-1.445648	7.227218	2.089242	-1.445648	11.397059	-1.445648	1.814985	4.111385	-1.445648	0.880275	3.607410	-1.445648	5.386297	7.989715	-1.445648	4.332278	-1.445648	9.490980	-1.445648	1.166947	-1.445648	9.459853	-1.445648	-1.445648	-1.445648	2.789858	1.094383	6.480646	-1.445648	5.390322	-1.445648	8.078793	-1.445648	-1.445648	-1.445648	-1.445648	-1.445648	9.794680	0.998927	8.011518	-1.445648	-1.445648
G082744	6.746481	7.199635	7.166515	7.289885	6.814872	6.033473	5.518625	6.157973	5.843126	5.888661	7.995229	4.724171	6.903206	6.696427	5.876694	7.438740	6.968793	6.283031	7.373457	6.051726	6.114609	5.078102	6.818386	7.150464	6.272363	5.608620	5.525525	6.857955	5.179723	6.842762	5.097895	8.563261	6.320584	4.983625	6.832825	5.748697	7.562065	7.210849	6.721921	8.049213	6.901082	6.462618	7.155867	6.578395	7.048311	7.841567	6.522651	7.517273	8.265281
G017420	4.700282	4.101541	7.450016	3.650761	2.570254	4.561533	2.118588	1.333172	5.569035	4.481795	8.921065	2.734994	4.007668	3.473362	3.591374	5.767759	4.517385	5.479567	5.965907	5.259702	4.541696	-1.545822	3.397187	6.103280	9.133408	7.137250	4.564724	2.142932	5.106442	4.588284	4.105304	2.748013	7.033317	3.168955	5.107126	3.564655	3.811814	7.359945	3.757926	7.664190	4.110679	4.958874	6.993824	2.811834	7.101284	6.735523	2.685345	2.383184	4.947569
G004933	-2.992286	2.534692	1.601354	2.513449	8.993548	4.754535	4.842432	3.622064	4.101592	2.038463	2.455601	-0.633325	4.687458	7.447092	7.930489	7.367888	5.553986	2.285405	3.396318	0.529637	5.048211	2.717979	2.944718	7.121818	3.133889	1.385552	5.878287	6.155351	5.034415	8.282332	4.321700	3.807523	3.420995	5.825696	-2.992286	4.983263	2.274530	0.419362	8.904745	3.981843	4.807310	5.752765	3.889876	1.077478	2.478100	5.178750	4.427291	1.280549	4.236675
G045619	9.743438	10.304198	10.777060	9.735537	10.176940	10.807960	9.949784	10.558459	10.534812	10.504045	10.344222	9.786409	9.768176	10.865356	8.660220	10.504002	10.643061	9.527280	9.104550	11.094958	9.529674	10.600783	10.851526	8.285213	10.528126	10.857424	10.668980	10.629351	9.905687	10.087938	10.884081	8.158947	10.957231	10.254216	9.364097	9.662817	11.459266	9.328421	9.271234	10.157422	10.092256	10.461272	10.944935	10.127271	9.704072	10.894603	9.713039	10.270046	10.162365
G002193	5.721868	6.506154	5.722842	6.959634	5.493816	5.569271	5.458958	5.226303	4.907685	6.064219	6.745316	5.982163	4.789421	5.320758	5.400953	4.995690	6.215408	6.077125	6.727635	5.819635	5.844806	4.255720	5.101075	5.884159	4.579053	5.583337	5.434962	5.116747	6.181210	5.163852	5.318953	6.576674	5.610535	5.033411	5.388061	4.252452	5.556650	6.235073	4.456786	5.516478	5.493394	5.716551	5.604765	5.544336	6.527007	6.008254	5.043016	4.897457	6.201894
G065647	11.925813	13.589129	11.111970	10.847799	10.981951	11.351268	10.491885	10.648204	10.776893	12.837032	12.077728	10.830431	7.978540	10.876919	9.038200	12.285789	12.460725	10.610505	10.924391	12.051242	10.636567	9.515072	11.694698	11.271017	9.147814	10.734183	11.341142	11.505472	13.084742	11.116795	12.300032	11.618770	10.049342	10.106905	11.149524	9.898003	11.682672	9.550967	11.354704	9.948437	11.984371	10.740184	10.447232	9.963913	11.169858	12.233969	11.887352	10.080869	11.894662
G053202	11.039563	-1.980137	2.860901	5.862159	6.461325	1.774135	1.505453	5.214528	1.077135	-1.980137	-1.980137	-1.980137	2.477264	2.545063	5.403619	-1.980137	9.591667	-1.980137	-1.980137	-1.980137	1.158128	6.387155	-1.980137	3.264966	2.440907	-1.980137	3.522177	2.034677	1.901010	7.548586	2.459192	-1.980137	-1.980137	4.514452	-1.980137	3.450588	-1.980137	-1.980137	9.495915	3.066290	3.678962	2.087067	0.910487	-1.980137	0.863112	-1.980137	12.084992	-1.980137	-1.980137
G018851	10.337743	10.161321	9.434297	9.192667	8.518328	9.435685	8.933193	10.202426	9.367676	9.220608	8.430583	9.669386	9.364413	10.779413	9.672596	9.451504	8.576586	9.368790	8.802257	8.639077	9.851009	9.133471	9.751462	8.893740	8.886214	9.899907	9.322300	9.760863	10.688471	9.880685	9.981556	9.924487	9.434926	9.585407	8.195340	9.340636	9.846689	8.771964	9.517650	9.699687	9.909613	9.106985	9.948459	9.657928	8.528350	9.865866	9.341105	9.720161	8.614046
G016529	5.687105	7.491575	4.565739	4.206273	5.291830	4.236111	5.255064	7.166769	4.583386	8.701165	3.579085	5.828300	4.551688	3.959603	4.954056	4.767743	4.271195	4.966899	6.088533	-0.776005	4.857122	5.074310	5.452921	5.123620	4.593258	4.454432	7.237731	7.162817	9.053666	3.734810	4.028246	4.848384	4.804541	9.930990	3.359542	7.226779	3.054299	2.998519	6.219121	4.627936	5.291385	4.029549	2.012183	4.570759	4.802868	2.677534	4.700826	4.242093	4.710357
G049050	12.456535	11.623421	10.893065	12.212589	12.001194	12.207011	11.848881	12.246957	11.899908	11.917831	11.951473	11.540838	12.073226	12.291708	12.556426	12.171981	12.179245	11.824430	11.087487	12.561922	11.847397	11.961053	12.753472	11.259745	12.317912	11.859218	11.280491	11.467621	12.498566	12.715763	11.644701	11.780789	11.695011	12.341610	11.944761	11.573351	12.405426	11.289701	12.130351	11.591819	12.411723	11.663791	12.293883	11.865811	11.600884	12.514755	12.350395	11.939292	12.499991
G017576	11.374313	11.498784	11.921732	11.152323	11.397309	11.277920	11.263057	11.110910	11.451904	11.327256	12.234505	11.380004	11.351642	10.436297	10.787718	11.129195	11.659159	11.777971	12.014477	10.631134	11.528277	11.471430	10.971936	10.975886	11.924385	12.034357	11.184256	10.999506	9.828764	10.679744	11.003623	10.697525	11.523405	11.411057	11.368545	11.031478	10.682507	12.459693	10.968804	11.695340	10.031677	11.154105	11.760994	11.450164	11.095129	11.674195	11.292278	12.095303	10.162815
G068128	5.345881	-0.940543	5.872418	4.275788	4.217966	3.742287	4.977520	5.025097	4.066746	3.596809	5.062866	5.559819	4.037131	2.663083	1.840551	2.901440	4.131931	4.096399	8.758435	4.473014	1.887638	1.932818	3.682980	6.366147	3.884546	3.351554	6.562748	8.141834	4.418848	-0.940543	5.484898	4.121454	4.954314	5.153325	5.241639	3.678194	3.809724	4.357643	5.044285	5.178979	3.967433	3.823201	5.382966	5.240392	5.750886	3.264789	3.617082	7.039827	4.185375
G054085	8.859828	6.113375	7.050538	7.243236	8.351948	7.334026	7.949212	8.705550	7.742801	7.810659	7.755781	8.264051	7.732686	7.540630	6.619695	8.005455	6.815199	7.455990	5.391236	8.065854	7.680085	6.286648	8.885645	7.965650	6.451874	8.060588	8.608131	6.489266	8.933740	8.383451	8.001719	9.837403	8.139240	7.516248	7.693535	7.554438	7.531581	8.035002	7.889766	7.743267	10.371005	7.526977	6.851516	8.030795	8.597019	7.452969	6.959160	6.901105	7.608291
G069945	7.832034	6.649797	5.575279	8.488018	9.874830	6.551247	6.535548	9.103741	4.510076	7.883785	8.482637	2.356932	9.090433	9.117691	10.084877	7.917708	9.153827	8.697003	9.046040	8.741846	7.118817	10.017526	7.266496	7.856023	7.722230	9.378252	7.571846	9.148738	8.173814	9.940709	8.905989	7.131624	6.512082	9.371410	7.749555	8.264108	7.832034	7.516091	10.657761	4.226510	8.618952	9.769804	4.437389	6.200410	8.904368	8.013705	9.168128	9.122246	8.858657
G049227	4.516755	5.614087	4.910845	6.937225	5.890492	5.490314	5.148235	4.759586	5.575823	5.897345	6.908371	6.073369	5.539480	4.944063	4.316337	5.939893	6.038896	6.420343	5.597271	4.348081	6.017758	4.430906	6.401722	5.654501	4.841459	5.426878	5.405610	5.384704	5.093319	5.517269	6.219389	6.094082	4.706212	4.726622	5.983600	5.337723	3.773391	6.755866	4.038316	6.790738	6.186720	5.363619	5.853545	6.199586	6.233393	6.139838	5.447099	4.422516	5.427023
G034768	1.978222	3.233038	4.611537	4.726182	4.557811	2.833907	5.197827	5.304678	5.110183	4.080850	2.938416	4.222841	5.376939	5.758421	5.117084	3.061791	5.979818	2.779236	3.666334	6.564774	4.904788	2.240003	6.378411	5.614668	4.386862	3.179358	3.473434	4.462711	8.470197	5.192846	3.769851	6.521599	2.028452	4.554488	4.154689	4.752169	5.900967	-1.861147	4.877335	3.454356	8.021120	5.716475	3.215429	2.871644	2.086476	3.022611	3.109800	3.074827	5.392147
G074269	7.343557	10.476609	10.055919	8.991800	8.605117	7.530066	7.885721	8.767203	8.362508	8.645718	9.565850	8.298896	9.496241	10.039544	7.947158	8.082023	8.392433	8.088849	8.468558	8.501032	7.594282	6.700314	7.670987	9.104792	8.539228	7.936424	10.633272	9.204366	8.448378	7.130069	7.741221	8.564119	8.960836	8.510376	9.483605	8.148297	8.695529	9.279071	8.099816	9.444849	9.420488	8.520072	9.436694	7.816149	10.135851	7.878067	7.366838	9.855501	9.182160
G024109	5.512223	6.547112	4.882898	4.511133	5.180917	4.124663	4.637874	4.175968	5.052457	6.131605	5.087434	6.474403	3.321400	-0.907450	5.657980	4.908439	4.612971	6.003169	6.177880	3.319792	6.264552	3.817997	3.709508	5.711033	3.254467	5.452418	5.351755	3.526097	5.810989	5.643263	6.328153	5.606957	6.085389	5.488765	4.060732	5.277201	4.440552	5.746130	5.163206	6.179888	5.448607	5.187633	4.580870	6.335335	6.706089	4.967695	4.411401	3.423552	6.342357
G075155	5.618807	3.060555	4.860763	2.251390	1.584559	-0.934131	1.496354	2.644767	-0.934131	5.511915	2.334677	1.853347	-0.934131	-0.934131	4.669083	3.246316	3.125241	7.438814	2.637892	3.030388	4.473563	2.699415	4.780345	7.630454	1.169560	2.798503	5.329988	5.068743	2.113656	4.526954	4.605260	-0.934131	3.018766	-0.934131	4.037952	7.586649	-0.934131	-0.934131	3.224419	5.181498	4.841303	2.988964	4.558498	-0.934131	2.352747	2.290464	-0.934131	2.136112	-0.934131
G043952	-1.121012	-1.121012	8.429801	-1.121012	-1.121012	-1.121012	6.985204	1.213945	5.736843	-1.121012	1.635152	8.835272	-1.121012	-1.121012	1.889297	6.542880	-1.121012	6.730800	-1.121012	1.545029	6.351696	1.259860	3.589003	4.845314	4.649461	5.307825	7.478853	6.612538	-1.121012	1.765623	4.120398	-1.121012	3.160402	1.277199	-1.121012	2.138651	4.020767	2.696186	-1.121012	6.815825	-1.121012	2.493119	8.215576	7.287816	-1.121012	4.902467	1.473644	-1.121012	2.983414
G004422	7.224778	6.037248	5.984920	5.437545	6.854066	6.500110	6.969679	6.298470	6.719735	5.946690	6.328383	6.858018	7.351527	6.726226	5.395910	7.023959	7.000263	6.295883	6.836492	6.628440	6.960443	5.943237	6.560032	6.393678	6.130948	5.828947	5.925195	6.805546	6.615033	6.268587	6.897064	6.682753	6.603100	6.083207	5.272728	6.149877	6.647029	6.247396	5.440636	6.742228	7.304861	6.234426	6.163546	5.967814	6.392311	6.610175	5.890784	6.139909	6.500636
G070552	6.538024	7.874808	8.215602	8.093765	6.646252	7.505603	7.946601	7.200646	8.198171	7.446421	8.020015	8.662160	7.379736	6.913077	6.243833	7.437818	6.591901	8.334615	8.110771	7.640825	8.821519	6.347257	8.692773	7.205554	6.932302	7.223857	8.991805	6.927997	8.286683	7.264264	7.840251	8.705525	8.434237	7.231887	6.914435	6.908925	8.026338	8.116367	7.821225	7.591922	8.494459	7.417783	6.944569	7.489898	8.618519	6.856684	7.417507	7.385363	8.047383
G004518	4.107122	6.057086	6.219678	6.395222	5.662723	4.956032	4.801545	4.815312	5.246840	5.600414	6.777566	4.827637	4.653920	2.731620	5.142779	4.906906	5.802727	5.337555	6.227722	5.868113	5.047704	3.435704	6.110403	6.631344	5.013731	4.859509	5.517783	6.082246	6.695707	5.340877	5.344916	6.770518	5.961536	5.749222	5.347083	5.590083	5.277621	6.353251	4.502483	6.674412	6.503169	6.194972	5.096652	5.588661	6.963817	5.466711	4.252871	4.897775	6.138453
G069624	7.368803	7.915346	7.328135	7.703689	6.281792	6.474601	7.209326	6.312487	7.778699	6.864919	8.563846	7.258349	6.520073	5.795110	7.140770	7.803251	7.376697	7.358637	7.401610	5.950916	7.908057	3.943172	7.050801	7.410809	8.149417	7.166970	6.772006	5.727462	7.770824	7.701007	6.077861	5.443247	6.530515	7.021383	6.527761	7.111780	7.192770	7.202094	7.496334	7.103755	6.768813	6.967665	5.662496	6.923645	7.529490	8.334889	5.658348	5.681779	8.615671
G021076	-2.007980	0.555554	1.645691	0.540258	1.804745	0.719013	3.190005	3.040308	2.088830	-2.007980	-2.007980	-2.007980	1.064638	3.435685	-2.007980	-2.007980	0.746504	2.033841	1.675430	1.734330	-2.007980	0.258751	4.261778	2.274075	0.161311	5.425292	-2.007980	2.567409	0.415932	-2.007980	0.558462	1.838321	-2.007980	4.225797	3.119148	0.381645	0.484950	6.763071	0.997867	-2.007980	-2.007980	0.282448	1.908065	-2.007980	2.481721	-2.007980	-2.007980	-2.007980	2.756533
G035687	-2.238916	3.436354	5.384720	5.179950	8.864299	6.382617	10.272218	11.364631	10.327658	4.565663	4.864867	6.509252	10.410364	13.726439	2.888512	9.465357	9.926427	-2.238916	4.152615	11.919173	2.648144	3.473965	10.340855	6.042447	4.834500	6.092161	8.821642	8.300871	8.703454	8.441603	4.986586	9.378482	9.248460	8.750068	11.061565	9.267667	12.969390	4.169795	1.847233	8.054699	11.985631	9.318125	8.965136	7.803405	8.446360	8.755928	7.313591	9.439765	12.655516
G036355	12.526324	13.188381	12.802071	12.311740	12.610346	12.445184	12.608034	12.841852	13.016703	13.032759	12.811894	12.784482	12.931601	13.556414	12.428544	12.574221	12.837705	12.365093	11.958047	13.383729	12.729028	13.127927	13.635401	12.334320	12.917173	12.657993	13.036672	13.153445	13.228894	13.473040	12.919036	12.561812	12.934751	12.669278	13.183089	12.932800	13.362642	12.782970	12.910612	11.996512	13.126535	13.287286	12.627305	12.550037	12.569028	12.395334	12.648594	12.328804	12.812030
G000384	10.628787	10.309710	9.926450	10.291033	10.415718	11.253599	10.546510	11.457871	10.514680	10.321686	10.715561	10.413806	10.095887	10.980564	11.142520	10.539713	10.627151	10.701593	10.066004	11.021629	10.599568	11.344201	10.444312	10.021667	11.131413	10.774289	10.048837	10.465470	10.378521	10.588100	10.800253	9.751207	10.638812	10.800896	10.362835	10.599093	11.097022	10.342489	10.786735	9.576377	9.876747	10.744599	9.973926	10.950125	10.119488	10.689410	10.607995	10.730757	10.447780
G025114	3.694178	6.813667	7.243047	5.638475	5.818443	4.161031	6.263171	7.421957	6.207088	6.042795	5.961240	4.750657	8.327706	6.894904	5.427426	5.367980	5.738115	4.351901	6.166398	4.954574	7.169728	5.299417	6.523728	7.190342	6.367004	3.951934	7.033149	7.035971	6.643674	6.470915	3.327365	9.284933	4.897766	7.189968	8.292400	5.783605	5.806800	6.769323	5.859226	6.715697	9.253312	6.317684	6.906151	4.743612	8.367896	5.722243	4.629819	8.358308	8.455674
G077468	2.718377	0.080707	1.485451	-3.263485	2.966371	1.109014	2.617160	3.565385	4.278241	-0.045586	1.262619	2.964394	3.767076	0.497341	3.969572	3.646982	-0.473999	2.524499	1.841165	1.154434	2.054666	-0.967949	2.324827	2.398173	2.564243	2.022300	2.760126	4.024612	0.732838	5.060965	0.560539	6.126969	1.284844	3.001133	1.640496	2.613581	4.818764	-0.052210	2.760736	2.382060	7.102303	3.693608	-0.544838	1.797269	2.795355	1.700168	1.664122	1.262874	3.809791
G031850	9.892306	10.373878	10.406968	10.475524	10.307980	9.485797	9.789340	9.195308	10.080746	9.645678	9.715400	10.296598	10.033714	9.223571	9.753695	9.959431	10.210522	9.835543	9.626641	9.907923	9.239511	9.160087	9.446446	9.937627	8.721975	9.293832	10.716134	8.761034	10.389096	9.650117	9.870488	10.978484	9.931162	9.542763	10.172587	9.299436	9.805062	9.649466	8.904036	10.564186	10.776988	9.806364	10.300447	9.957834	10.671413	9.905822	10.099149	9.650153	9.481168
G045027	5.977670	6.701504	6.264111	6.904882	5.867640	5.602726	5.757402	5.250704	6.464387	6.378869	6.503585	6.294529	5.579264	5.192160	6.317221	5.113751	5.902727	6.263261	6.831793	5.276055	5.817405	5.043220	6.699355	7.073817	6.327005	6.012711	6.653474	6.468954	5.850958	6.513653	5.597522	7.199766	6.549505	5.839998	5.618457	6.213951	4.846421	6.721365	5.092170	6.448453	6.608680	5.997061	6.531839	6.711850	5.768814	5.727382	4.485927	6.366257	4.726179
G004230	8.735353	-1.034112	8.975141	4.586756	8.824478	2.470532	9.517499	2.675480	3.440460	2.625836	2.354066	10.131730	3.126907	6.042497	4.185400	10.072821	8.995205	2.213341	3.516794	3.350940	3.171169	3.224876	3.988101	6.774721	3.852688	1.119271	3.333550	5.187975	4.081532	3.611383	4.269451	8.979257	9.217828	2.415619	2.157836	8.440784	9.380597	8.437596	8.441587	9.884848	-1.034112	1.969991	9.110347	3.393369	-1.034112	4.959068	8.700646	8.477443	-1.034112
G086835	6.219811	2.677522	3.784420	4.157347	4.540184	4.149641	6.854465	5.514137	5.132594	0.877467	3.055955	3.241191	5.084296	7.397660	6.237780	4.141911	3.477839	3.344360	4.643618	7.001717	3.132624	-1.775623	5.088538	4.840398	3.599807	3.438624	6.857728	5.105964	7.084825	5.916630	3.435363	3.305192	3.260691	6.681948	5.726649	5.923839	6.415120	2.523586	4.520567	2.368893	9.014490	5.772903	4.753403	2.313658	4.600894	3.523034	4.262215	5.481947	5.319872
G035686	-1.416586	1.478018	2.708942	-1.416586	3.281234	3.061532	5.045217	7.218548	6.097737	2.694761	1.546329	3.823397	4.501715	7.457290	1.051033	7.746436	4.573970	-1.416586	-1.416586	7.784654	-1.416586	-1.416586	6.386274	3.892760	3.786706	2.259703	3.489760	8.066340	7.765279	6.430569	-1.416586	6.643376	4.011756	3.964552	6.975989	5.052086	5.656774	2.686957	4.149457	4.878071	9.394558	6.467729	5.941550	1.487576	5.032809	5.429548	3.104553	6.073410	8.746590
G055628	4.925512	5.397697	6.398355	7.050336	5.484911	5.849034	5.075833	5.546547	4.560382	5.830065	6.236773	6.742776	5.344287	4.668550	5.900941	5.346023	5.413952	5.800970	5.816652	5.365401	5.633740	4.703721	5.860359	6.811243	5.353269	5.375297	6.451152	6.035254	5.700514	5.202300	5.445852	7.468981	5.423314	5.448179	5.341818	5.078495	5.553119	5.418360	4.636320	4.675814	7.459726	5.356611	5.796390	6.243481	6.257610	5.156086	5.879728	5.816845	5.962054
G020572	1.424912	2.206418	2.090450	2.188588	3.711790	3.233672	2.742629	6.359416	3.559795	2.898884	2.885986	1.764059	4.804598	5.241348	1.755292	3.002520	3.458255	3.589600	4.515361	4.695816	-1.473164	-1.473164	2.900523	2.437170	4.769083	2.023786	4.131969	2.989449	7.180894	3.450738	2.548036	3.387002	3.854493	5.065402	3.527589	3.169251	4.250415	3.080210	2.229428	3.601632	8.892204	3.980817	1.881006	1.035438	5.252569	2.568707	2.919070	5.765169	7.078618
G024513	15.155074	15.011306	15.870655	14.602841	13.990409	14.506703	14.212249	15.672931	15.160791	13.251109	14.220053	15.362235	14.009541	15.579071	15.533423	13.637959	14.013384	15.522005	15.018944	16.912490	14.095200	14.096748	15.503619	14.837677	14.409285	14.364869	16.033196	16.280248	14.879014	14.884381	13.932577	14.928450	14.762764	14.043387	14.939372	15.467074	16.014849	13.597875	14.884694	14.134685	15.417599	15.247858	13.809012	14.323608	15.539113	14.392997	14.241853	15.923536	15.995966
G023369	9.465284	9.214554	1.350890	-1.349956	6.639733	7.292828	8.311526	4.905177	6.736468	9.200396	8.915409	7.401476	2.017258	3.255547	7.202169	4.648709	5.273583	9.635965	-1.349956	7.020180	6.720126	6.405998	1.791854	1.361668	4.315353	6.759600	2.870410	4.633552	3.519571	8.416482	5.491219	1.994118	5.851154	1.152197	8.976782	4.546727	2.691540	4.633456	6.101553	8.269301	10.642388	4.029893	9.744311	6.152555	9.067400	1.806308	6.484842	4.922522	7.440493
G046116	4.411507	6.821275	7.286282	4.504409	5.667276	5.615196	6.486874	5.735812	5.793226	5.962991	3.852789	6.475839	7.871102	6.567990	4.833569	6.212185	4.926062	5.426022	6.179404	5.240209	5.027889	5.165713	5.868962	6.205666	5.387533	5.522379	6.631438	6.860909	6.614123	5.811149	5.994292	9.846578	5.486007	7.171523	6.872268	6.390937	6.184131	5.316909	5.507329	6.467182	8.097227	5.197108	7.187389	5.746732	6.539365	5.966839	5.687871	7.269213	6.480062
G063834	7.841596	8.457120	8.364819	8.635042	8.343322	6.980322	7.895064	8.111158	7.371012	7.788160	8.733674	7.898245	8.760141	8.727954	8.591739	7.924771	8.118462	8.483559	9.012402	8.149224	8.048519	8.174819	8.213571	8.621391	6.324536	7.120568	8.012330	9.155712	8.229394	8.601981	8.117894	8.953247	7.670507	8.097972	8.512359	7.978356	7.752709	9.113440	8.693925	8.873698	7.831404	7.657859	8.278237	7.143678	8.344505	7.526638	8.209036	8.552267	9.011506
G060442	3.697696	6.269772	-1.787653	2.440477	6.004941	3.188382	3.103278	2.292284	2.802488	7.264597	-1.787653	-1.787653	2.202265	3.825500	3.744024	2.657371	1.052592	0.790923	-1.787653	3.320469	4.898017	2.950158	1.968453	0.763772	0.449179	-1.787653	4.828374	3.460343	5.949317	6.705787	-1.787653	1.358858	-1.787653	3.126396	5.063904	-1.787653	1.534512	-1.787653	4.765846	-1.787653	7.570726	3.274362	-1.787653	0.864424	3.878187	0.478198	3.649751	-1.787653	-1.787653
G067706	2.489704	-1.430930	3.023272	1.227490	3.973453	5.593263	5.061996	2.419141	3.746605	-1.430930	3.673896	3.083188	1.034175	5.354434	1.558984	7.707808	4.323035	4.437919	2.411744	5.225855	2.933601	3.783196	2.876376	1.150443	1.539269	3.183442	1.757107	4.815951	7.093065	6.554096	2.508381	-1.430930	3.054767	2.149439	3.620896	2.285808	7.051351	1.123392	-1.430930	5.493609	4.051940	1.686935	3.931269	-1.430930	2.964488	6.226337	1.903212	-1.430930	5.723949
G057277	11.323999	10.199276	10.104538	10.533915	11.147317	11.768253	11.339065	10.836170	11.638311	10.907819	9.384413	12.179238	11.671896	9.857445	12.013729	12.049423	10.810863	10.545840	9.717614	11.664374	11.541385	9.518454	11.097835	9.684324	11.304773	10.406618	11.147058	10.634164	12.648916	11.766838	12.052298	11.398605	11.175063	11.756093	9.888982	10.786651	12.660088	8.843298	11.308422	10.696130	11.757684	11.369530	10.635874	11.450105	10.393931	11.190415	11.116450	10.684907	11.049841
G037983	5.464462	3.276938	4.191665	4.534125	3.943792	6.986959	5.480216	3.963522	5.770432	5.597556	3.066024	6.149772	4.556689	5.637459	4.115040	4.108072	5.097450	5.750418	3.955450	7.377494	7.917101	3.112085	1.674024	3.396987	5.660018	6.222940	5.572501	5.509027	5.256811	3.963572	6.721141	4.691125	5.600837	3.666893	4.684168	4.900425	6.006581	6.308193	3.838768	4.821012	5.873556	6.204093	-1.335042	1.364466	4.160182	5.671474	3.929432	5.790494	5.717071
G023115	6.157724	4.244613	5.515154	5.515257	4.913367	5.449569	5.390515	5.462208	5.246353	4.549327	5.266533	6.411302	4.470717	3.610949	5.986720	5.274869	4.428092	5.244201	5.227550	5.184821	5.396637	5.303553	5.123070	5.816989	5.797731	5.628106	5.427624	7.616162	4.560446	5.172503	5.058452	5.308494	5.291434	5.026660	4.980140	5.715628	5.435658	5.239081	5.125873	4.720848	6.633701	5.312297	5.429720	5.271731	6.446348	5.301089	4.680933	6.108714	3.836638
G079903	10.581450	6.595950	10.596928	10.574867	10.046834	9.980725	11.152698	10.294500	11.489772	9.888591	10.806512	12.129180	10.880311	12.109113	7.978549	10.640430	11.417850	10.762984	10.274604	11.443356	10.364359	5.677734	10.920006	10.684824	9.118342	11.062414	11.270067	11.943007	12.266779	9.935070	12.153863	10.918942	12.288193	11.777344	10.684664	10.828854	10.579504	10.188900	8.792725	9.790351	11.330841	11.883104	11.283137	11.126726	11.563761	11.255636	10.059461	7.750912	9.608095
G082809	2.281278	5.745808	7.113820	4.144005	2.478665	6.068877	5.639434	2.738805	7.381322	3.761314	6.900869	7.628992	3.209524	3.845784	3.892724	6.173461	3.865874	5.949293	4.901530	3.454949	7.133368	2.802200	5.331745	5.148609	3.737410	7.078094	4.999953	1.733070	6.097557	5.260550	4.781776	6.450804	5.655694	5.410812	4.890498	5.251064	5.370368	4.964432	3.941376	7.144706	6.227696	4.693417	6.742291	6.705507	7.247222	7.195420	3.360845	5.524445	6.746335
G025050	9.186787	8.240940	7.396888	9.025785	8.667165	9.550372	9.248042	9.634309	8.890012	9.667192	7.865590	9.012386	8.315147	8.614152	9.330929	9.120144	9.578393	9.097154	8.321347	8.747186	10.045607	10.692502	9.553392	7.334648	9.421252	9.578412	8.897060	9.838578	8.209484	9.058295	7.905616	6.958561	8.768514	10.007867	8.271734	9.731323	9.160384	7.411314	8.877442	7.735423	8.603900	9.228946	7.951376	9.417118	7.924225	9.156758	9.465976	8.193574	7.234049
G072700	8.124633	9.426808	9.597091	9.527056	9.178735	8.446657	8.337693	9.195880	8.183914	9.016826	9.624453	8.670225	9.621499	8.848812	9.130312	8.540815	8.661841	8.889395	9.357083	8.845386	7.638570	8.518147	8.654941	9.446080	7.980917	8.567205	9.123871	8.887827	8.637555	8.395807	8.648772	9.786120	9.127256	8.642637	9.043994	8.166143	8.707768	9.460907	8.479345	9.417363	8.590570	8.459235	8.577787	8.566585	9.503012	8.813374	8.611677	9.078060	9.031077
G029764	6.700099	7.274226	7.543049	8.915618	6.839001	6.944892	6.701066	7.043579	5.647789	7.257119	7.584292	7.525262	6.880923	5.930179	6.823471	6.693908	7.038610	7.294509	7.515511	7.115109	6.108647	5.666279	7.013106	7.899408	7.469215	5.188549	8.342802	7.171635	5.810821	6.544669	6.910067	8.819447	6.783955	7.726194	7.192810	5.653276	6.865852	7.365225	5.576936	8.005794	8.352599	6.077186	7.258630	7.412351	8.093606	6.995904	7.203846	7.812880	6.861948
G035126	5.132265	7.325659	5.217982	6.815784	7.326930	6.615162	5.603667	6.804468	7.343540	7.869810	7.427977	6.004268	6.324455	4.476756	5.478068	6.879453	7.759332	8.159143	6.383129	4.741850	6.130084	4.746791	7.561019	5.030215	6.656742	5.764598	7.028925	6.755405	7.459161	6.765828	7.720495	7.608883	5.186209	7.615178	-0.395229	6.716937	4.682554	6.616426	5.173996	6.284814	7.625472	6.488629	7.250862	5.263759	6.502339	7.577719	6.090845	5.658417	4.920993
G035682	3.125925	3.856079	3.382798	3.617442	4.253807	5.836432	5.091967	4.903978	5.529785	4.062380	3.592005	6.012202	5.168513	5.525533	4.244017	5.339102	5.362292	5.328156	5.790457	6.823105	5.174476	2.243193	5.777126	4.797671	5.034980	5.224199	5.477410	4.914030	5.631371	5.450598	5.567896	6.520046	4.662909	4.780453	5.826385	5.005287	7.259295	3.799571	2.519667	3.443258	8.515181	5.212261	4.710207	5.575372	6.569667	5.522890	4.837197	5.185147	5.564735
G020365	8.906878	9.237700	10.586286	10.306525	9.169936	10.591734	7.930535	10.945847	11.053449	7.150177	8.898038	11.104695	5.734535	10.737840	12.068946	9.245442	8.242345	11.688199	9.853254	12.155733	8.729079	10.897008	9.551754	9.365315	9.953828	12.290493	11.739967	10.972018	12.429281	11.417566	12.091439	7.438934	10.747811	11.002448	6.188613	10.479804	11.328606	7.195083	9.237106	7.813307	11.541670	10.924604	5.474367	10.135962	10.246468	11.179311	10.783265	8.808778	7.411991
G036026	4.072048	5.835534	8.109928	6.258789	7.017986	6.767193	7.994337	9.218693	7.678314	7.666114	5.962716	4.251431	9.061830	10.043649	7.031386	7.518802	8.124368	2.078627	6.381485	10.469500	4.695981	2.904816	7.861914	8.633740	6.060025	4.873790	8.184219	9.286183	10.589125	7.688214	3.754462	9.879945	6.305185	7.583057	9.175328	7.472404	8.341942	7.546998	5.277495	7.308627	9.763574	6.317258	6.735341	4.600756	9.213460	6.078958	7.166452	8.357863	9.720077
G037633	7.816340	4.037262	6.479495	4.019844	7.620171	6.082343	6.762107	5.750750	7.600200	5.984546	5.105065	8.361104	6.532872	6.024014	6.597582	7.426146	7.466818	6.525943	0.442692	6.355209	7.221476	5.664129	6.696646	4.522709	5.180468	5.770167	7.147992	6.908316	7.508954	7.021658	7.980601	5.767344	6.933241	7.572591	6.692689	6.610656	5.878525	6.240545	5.861179	6.031228	9.206098	7.095783	8.146288	7.329029	7.089522	7.304997	7.139788	6.174013	0.442692
G072148	7.030312	7.957972	8.141544	9.183357	8.490569	7.573540	8.450544	7.891067	7.682586	8.217163	8.402282	9.231059	7.505552	6.702273	7.127623	8.204172	8.198629	8.059485	7.914493	8.362521	8.348247	6.651652	8.608032	7.906706	6.743795	7.482688	8.973495	8.934814	7.043329	7.460498	7.909600	9.703840	8.368848	7.930173	8.152626	7.868316	8.328501	8.289082	7.096893	8.158854	9.124142	8.302191	8.516574	7.260347	8.154240	7.944701	8.008201	6.879984	7.743261
G055043	3.555148	2.833676	5.500343	4.703962	4.768070	5.466642	3.631009	3.252250	5.344705	4.244293	10.036930	4.661904	3.309114	3.507398	3.068290	8.905092	4.633067	2.142471	2.965944	4.008755	4.977116	4.198357	2.923026	3.589485	10.296158	11.306354	3.654548	3.523437	4.538232	3.059283	3.708657	4.018183	6.144381	2.699681	4.452693	3.996121	4.369909	8.707512	2.240550	8.342318	5.231735	3.465087	8.672588	2.571320	3.803089	11.855262	4.339802	3.267538	3.201051
G059067	5.704605	0.168629	7.699151	5.220197	4.641776	7.178931	6.980456	5.405528	6.344960	6.079007	5.987021	8.456452	4.174043	4.366235	4.688571	5.879498	4.485793	7.173103	6.668205	6.339087	6.709568	3.590062	5.243335	6.160683	6.434202	6.399644	8.005933	5.105801	5.952454	4.197378	7.310516	6.411635	6.707568	5.656921	6.677932	5.453622	6.549494	6.392911	3.939433	7.025063	7.197842	5.712411	7.152821	7.620430	6.368052	6.306663	5.701045	5.766725	5.990694
G054597	2.748500	6.395196	5.852415	6.965746	4.627564	5.452133	4.105263	5.345735	5.478084	5.748781	7.209066	5.002093	5.908583	4.609781	4.857412	4.862843	5.584924	5.407646	5.553806	5.455017	3.485465	3.802449	5.115191	5.835648	4.684379	4.535615	6.274128	4.352171	5.351528	3.779161	4.589738	7.062834	5.939772	4.989602	5.921051	3.833093	5.480722	6.386586	3.585995	6.520777	5.778867	4.735698	4.898208	6.017521	6.754554	5.685495	5.411053	5.291809	5.226129
G018238	10.457561	11.875638	9.846036	9.989678	9.850024	9.082789	9.747656	11.125919	9.643924	10.744127	10.887289	8.894187	10.160138	10.563813	8.739600	9.884386	9.935123	10.281671	11.624879	10.187172	7.462974	8.730137	10.370032	11.682054	9.923319	9.895026	9.529721	9.181708	9.899501	10.089946	6.007032	10.838670	9.587308	9.876038	11.191369	10.692891	10.056626	10.383631	9.493038	10.771210	11.403455	11.340505	10.348630	9.631391	11.690890	9.852489	9.232605	10.874606	11.278175
G069755	10.616856	11.431057	10.463769	11.818683	10.427574	10.420096	11.018096	10.504665	10.470904	10.809736	11.038035	10.306078	11.017171	10.229117	10.583218	10.266076	10.961027	11.007227	10.508905	10.453198	10.819882	10.915135	10.446982	10.681051	10.170963	10.336342	10.367741	10.224406	9.566373	10.497747	10.294745	10.914445	10.732909	9.923971	11.107793	10.346818	10.352785	11.187075	9.920282	11.078121	10.305557	9.820509	10.700488	10.762817	10.971345	10.382268	11.000733	10.621068	11.043188
G009433	7.402046	7.742361	3.848718	5.554836	8.756829	5.907862	6.259058	6.869986	6.806828	7.957520	3.276020	4.864681	8.001964	6.489397	9.354473	4.779809	5.454323	4.679595	4.333968	5.097686	6.780902	4.866097	7.645775	4.109501	2.177184	2.152498	7.265108	4.377781	6.975942	9.586863	4.894934	7.855355	5.976426	7.718489	5.704851	4.546382	5.813215	3.093321	7.910248	4.479526	9.696982	5.614699	3.338389	5.240884	4.687503	3.538127	7.948803	3.088750	5.849744
G014015	4.910137	4.797421	5.658425	5.022781	5.028804	4.613320	5.393344	5.295370	5.643611	4.954235	5.278140	6.012250	5.030005	4.298288	4.994338	5.126071	5.038694	5.883239	5.522947	5.262938	5.423718	4.402590	4.587684	5.268058	5.311985	5.387734	5.650549	5.572382	5.157264	5.159681	5.511658	5.900051	5.094009	5.693847	5.610319	4.813608	4.893636	5.636966	5.410412	4.793966	7.243048	4.733226	4.731071	5.734933	5.919334	5.494306	4.741784	6.035039	5.070946
G066833	5.550424	5.711991	6.288002	6.411747	6.007189	5.727719	5.500123	5.328789	5.323605	6.089133	6.240230	6.985173	5.626913	5.984955	5.324419	4.927124	4.969464	5.646113	6.973138	6.321297	5.569502	4.062161	6.628536	6.473066	5.672721	4.859433	6.765486	7.595127	5.367699	6.075827	5.496599	7.135365	6.359380	5.432377	6.099070	6.084201	6.104171	5.152298	5.529750	5.664838	7.625170	5.979061	5.833545	5.812088	6.675873	5.068036	5.911025	5.846219	6.283503
G068923	7.524790	9.649002	-0.894188	5.747978	3.549722	8.573522	5.875771	8.549329	9.960921	10.659575	1.908586	3.525050	6.887665	3.975952	4.746979	-0.894188	7.991371	2.556621	-0.894188	4.953792	8.377216	6.766509	3.515838	3.021049	8.890005	3.653621	3.219269	3.088365	8.599077	7.731655	4.596828	5.752399	7.554276	5.488699	4.832771	-0.894188	5.529127	-0.894188	5.985128	3.200723	7.200711	2.781063	3.288608	8.333145	4.974862	-0.894188	7.787301	-0.894188	5.456708
G087102	8.701812	10.872732	9.184416	7.013580	9.735947	9.186944	10.457720	10.224819	10.325415	10.810355	8.263644	8.447273	10.251262	11.073250	10.730353	9.946884	8.908689	8.614453	8.265279	10.882922	9.031362	8.087340	10.106214	10.035372	7.697550	8.478109	8.343799	9.742621	10.239722	11.332252	8.543296	10.741299	8.954177	10.265521	8.625709	10.090866	10.627218	8.858431	11.577892	8.127220	11.476011	9.410573	8.582124	8.730048	7.679478	9.294548	8.777046	9.861265	11.203038
G037631	8.604869	7.348474	7.682985	7.560374	8.605867	8.499153	8.601516	7.675136	8.862631	8.385248	7.792174	8.982181	7.822142	8.974194	7.444592	8.660202	8.954757	8.133395	7.552053	8.419015	8.912417	7.341584	8.596440	7.215080	8.505573	7.966450	8.029340	8.646419	8.082395	8.635241	8.518952	7.358494	8.718452	8.775991	7.391522	8.817240	8.323117	7.471101	8.360683	7.588452	9.495644	8.527083	8.361433	8.867829	8.296879	8.856400	8.664241	8.287715	7.622664
G039762	7.245849	5.802115	5.995447	5.727899	7.442443	6.766279	7.568905	6.220280	7.323667	6.902076	5.983705	7.505443	5.476192	4.775389	7.241306	7.868040	7.458636	6.834524	6.647634	5.768439	7.440562	5.799646	6.390144	6.271005	5.402841	7.189150	6.577255	5.523346	4.285413	7.016304	7.871501	7.735667	7.340500	7.489241	6.059162	6.812697	6.728785	6.483345	6.069493	7.433413	7.306669	6.713404	7.474696	6.705986	6.271280	7.871831	7.170747	6.448779	3.236174
G014677	11.071267	9.518001	9.277774	10.836448	10.841570	11.033035	10.914998	9.802301	11.059425	10.654191	9.370007	11.011188	10.146135	10.629004	11.837907	11.696982	10.648772	9.491444	10.182646	11.380740	11.133565	10.219302	11.240546	10.429903	9.704384	10.387172	9.903483	10.223171	10.707632	12.211308	11.602062	9.634245	10.821099	11.113631	9.948668	11.030627	11.308567	8.022266	12.206797	9.719990	11.315159	10.440277	9.871714	10.313573	10.490206	10.555791	11.462831	11.042178	10.540376
G039960	5.130753	4.758149	5.312563	4.887102	4.139961	4.475195	4.568812	4.370390	3.821550	5.265312	5.824468	4.742880	3.533602	3.795942	4.802441	4.972565	5.366441	5.956619	6.001932	2.510495	5.787309	3.907202	4.580562	4.961535	3.145892	5.123588	4.400342	5.790195	3.395110	5.337349	4.593884	5.645347	3.656276	4.305054	4.602870	4.565099	3.065562	5.923670	4.586940	5.387642	4.279310	4.077925	5.617544	4.540598	4.863630	5.777565	5.383468	4.088662	4.160074
G075518	4.780973	5.115163	4.492996	4.809215	5.435557	5.158338	4.547373	4.973715	5.039095	6.442259	4.538660	5.740342	5.793386	4.630691	6.311634	4.376326	4.898739	5.310114	4.598016	4.661621	3.735668	3.681444	6.135655	4.346779	2.015674	4.054700	6.001263	5.424820	5.971947	5.988617	5.436758	6.479399	4.833887	4.974964	4.230712	4.936475	4.799812	5.155273	4.487017	5.128720	7.356929	4.102296	4.220570	5.176513	5.106623	4.977037	5.721850	4.538917	3.958761
G054988	7.221796	8.841235	8.403490	8.214431	7.430858	7.610389	6.910090	6.923835	7.617983	8.492783	9.286810	7.590776	8.065952	6.906062	6.670512	7.603500	7.633502	7.794716	8.229894	7.377277	7.405769	6.039750	6.370792	7.191534	7.238526	7.073118	6.937731	7.044150	5.891061	6.850776	7.564056	7.930415	7.813225	7.315801	8.133239	7.082141	7.258125	9.266940	6.090852	8.962063	8.092169	6.906743	8.362774	7.657103	9.212962	7.890158	6.649297	7.477902	7.064821
G041695	4.907906	4.875766	4.749597	6.076260	4.148384	6.603858	7.715715	7.257075	7.082169	6.161458	5.878570	8.191079	3.191578	6.995028	7.629533	7.589626	5.334947	5.672386	3.827599	7.512212	6.188136	7.517152	5.661374	4.435200	6.081899	3.566920	8.195648	5.434543	5.416068	4.894554	5.217548	9.200050	8.016852	7.394078	6.590510	5.940963	7.165389	2.964207	5.826813	7.070376	5.722610	4.928110	5.906502	7.604262	5.234230	6.806967	1.839223	4.816019	5.198528
G086715	-1.784693	4.106635	3.784722	0.804461	4.059937	4.320977	4.411956	6.278038	2.738325	5.164072	3.187125	3.065549	6.264762	5.864519	1.127318	5.099758	3.352530	4.264214	4.006872	6.196638	-1.784693	2.022319	2.410384	4.495558	2.162928	2.349653	6.199202	3.762988	5.324106	4.052156	0.822956	6.324103	0.566447	4.957911	5.813099	3.051465	5.846569	4.829208	-1.784693	4.959425	5.848092	2.053183	3.591655	1.580317	5.927250	2.618600	0.725238	4.187006	7.123983
G001088	11.827741	12.472430	12.164658	12.276799	12.106894	12.007845	11.722191	12.352507	11.693031	11.895484	12.852318	11.798730	12.091470	11.930938	12.136372	12.207248	12.472871	12.325263	12.731446	11.943539	11.889382	12.383933	11.709006	12.155093	11.942062	12.357588	11.771458	11.469641	11.870698	11.963353	12.059551	11.604439	11.849019	12.021990	12.438662	11.935334	12.098266	12.817813	12.151909	12.371138	11.282795	12.262582	11.877366	12.104711	11.682882	12.343973	12.363863	12.122389	12.079003
G033442	7.020466	6.798060	7.256283	8.060125	8.659253	8.453694	7.314516	7.149255	8.412066	8.671673	8.080850	9.165649	8.190254	7.522103	6.763249	9.170467	8.450264	6.869775	6.428780	9.004619	6.746144	5.128943	6.910488	6.160573	8.250398	7.845625	8.578854	7.242777	10.849111	7.677642	8.636794	8.324159	9.825054	7.008117	6.988330	5.394927	8.836152	7.992210	8.100932	7.241229	9.851186	7.946254	8.259662	8.025394	8.949862	7.576942	7.914730	8.073343	6.615202
G059376	6.173249	5.452105	5.562218	4.506108	7.399333	8.399459	6.908978	7.258431	7.502179	4.505294	3.702393	8.305440	6.110245	7.233642	6.444811	7.514780	5.894879	6.269920	4.668065	6.422472	8.466904	5.164463	4.778517	5.395917	6.715514	9.069037	5.341721	6.500573	8.019374	7.342619	7.659030	6.273790	6.005367	7.457418	5.846866	5.400061	6.453712	3.708417	6.383340	6.426236	7.699522	6.510271	8.923168	6.999633	6.058200	8.341103	6.695384	5.922620	6.793079
G083740	8.150202	7.040623	7.661841	7.296449	7.758268	8.127770	8.071071	8.587599	8.523977	7.811618	7.727982	8.476001	6.370171	7.857799	7.195162	8.037807	8.067600	8.143630	7.445348	8.189676	7.992558	9.282726	8.115218	6.859513	8.492407	8.359347	7.777807	8.482259	7.522646	7.418286	7.884760	6.628856	8.413775	7.946341	6.853841	7.950678	8.190105	6.896019	8.081502	6.614880	7.785472	8.156324	7.901845	8.225343	7.419466	8.135424	7.886177	8.173296	7.131071
G012267	7.956545	5.589060	8.549126	11.251838	11.249668	10.723920	10.070097	12.508267	11.297459	8.233307	7.298033	10.241961	12.269035	12.483754	11.334462	9.608497	11.372568	9.568726	6.716834	12.220136	8.963101	8.434634	12.049951	9.768840	9.032608	7.886893	9.800170	10.333015	12.354033	12.404147	11.845636	12.429777	11.191668	12.471779	11.330549	11.465872	10.260869	6.669425	9.599699	9.677092	13.094326	11.510168	8.831944	10.842334	10.708769	9.490066	10.825421	12.162574	11.376351
G085021	6.727884	5.592149	3.259675	4.366320	6.066606	6.844796	6.991348	5.336940	6.762364	6.975553	1.903672	7.814303	5.483185	6.906122	5.857275	7.953112	6.700706	4.773311	-0.688088	8.274321	5.786388	7.802165	6.913635	3.541304	6.137663	3.956815	6.392468	2.994628	6.281827	7.559424	4.755986	5.881503	6.319444	5.096791	6.099257	5.043861	8.539622	3.508804	7.910407	4.450964	8.866131	5.876452	6.095018	6.835326	5.634127	6.797774	5.898836	2.438958	7.120151
G062542	6.402822	9.183097	4.650726	4.514494	5.058131	8.552628	7.681366	6.785167	7.994825	-1.201268	7.970416	7.899606	-1.201268	-1.201268	7.346368	4.042347	5.554293	8.420979	-1.201268	2.870970	7.896725	5.655248	3.678283	-1.201268	7.547756	7.117984	-1.201268	-1.201268	3.092811	8.059853	2.907675	-1.201268	7.680133	7.372907	5.356413	2.175725	8.683557	6.607367	8.039619	4.864912	8.353223	4.964362	5.616068	9.004508	4.331478	8.322886	3.155768	2.243833	5.528804
G061414	10.467972	11.919456	10.801439	12.054693	11.076312	10.214007	10.304319	10.085091	10.357686	11.207307	11.405617	10.447357	11.262238	10.492618	10.423088	10.572014	11.167359	10.634611	11.006577	10.443301	10.536136	10.169728	10.366452	11.062225	10.202209	10.193401	10.843786	10.264424	10.350669	10.417850	10.796807	10.995812	10.935200	10.610191	10.924929	10.793660	10.463047	11.254195	10.398007	11.387913	10.382874	10.417527	10.584309	10.416261	11.196401	10.469132	10.996138	10.238654	10.630311
G005007	-1.783528	4.622242	2.931985	6.507268	5.047346	3.822340	4.864309	5.409755	-1.783528	6.703549	3.143987	3.350067	2.274936	1.290642	2.744562	3.957712	3.858387	5.874476	2.079816	0.878694	1.273363	4.459729	6.228138	6.790291	5.039727	6.489704	6.804018	4.708919	3.413219	1.898369	1.683476	6.586981	3.852028	5.739611	1.547116	5.472324	0.831181	4.461214	2.198075	5.324275	-1.783528	1.351108	5.110235	4.481098	2.635533	4.765915	4.693599	-1.783528	3.213730
G050123	10.393451	11.006275	10.479585	9.638016	10.675515	10.931881	10.251040	11.209250	10.151585	10.445877	10.105170	10.152953	10.676751	11.112798	10.702727	10.454329	10.435955	10.498712	11.062169	10.375904	10.529403	10.957766	10.458315	10.624685	10.593513	10.278314	10.727343	10.283969	10.463114	10.388115	10.435156	10.024453	9.963994	10.825469	10.923548	10.480103	11.099879	10.472752	11.053177	10.342404	9.881468	10.772718	10.736847	10.496980	10.292961	10.236477	10.385428	10.900689	10.239725
G039510	6.029307	7.075764	7.708976	7.384743	6.614783	6.381169	6.823901	6.797416	6.748407	7.162450	6.973984	7.059459	6.311020	6.290989	6.267545	7.231436	7.217261	6.491619	7.474280	6.979376	6.689148	4.000346	7.146641	7.454984	7.318629	6.550407	7.588720	7.185145	7.157009	6.602186	6.775422	7.034337	7.508096	7.554626	6.868217	7.761165	6.732794	6.513111	6.069595	7.453450	7.993346	7.264598	7.228205	7.065568	8.034148	7.080504	6.728470	6.181731	7.319460
G037190	7.941824	7.815972	7.532246	7.845266	8.162572	8.030543	8.235101	6.692992	8.657572	8.242627	7.990854	8.618354	7.987074	7.195670	7.558013	8.405631	8.443528	7.310458	7.498806	7.872080	8.463783	7.715566	7.735065	7.005293	8.236721	7.784514	8.254637	8.639309	7.780659	8.259831	7.731372	7.922796	8.724200	8.221859	7.082382	8.578552	7.619285	7.671018	8.180865	7.732729	8.390552	8.048567	8.671310	8.278232	7.480861	8.606153	8.326312	7.988451	7.420445
G038667	3.856649	4.960719	5.364602	4.526350	4.656407	4.817671	4.781907	4.458493	5.400447	4.658348	5.350832	5.319137	5.011882	4.846073	5.019187	4.742360	3.603179	4.828553	5.524213	5.355552	3.600855	2.999307	4.601385	5.648248	4.216457	4.345882	5.559790	4.499032	5.011008	4.265093	2.706086	6.305540	5.766596	4.863993	5.842989	4.007492	6.414745	5.000258	4.671638	5.685768	7.425893	5.098009	4.891913	5.878876	6.762451	5.036111	4.984256	5.403034	5.201769
G043734	2.674527	3.984215	5.490409	4.847533	4.723623	3.956050	4.789361	4.874074	5.406604	4.592217	4.173916	5.283692	4.396234	4.347835	4.264880	4.303343	3.850125	4.369570	6.337159	2.792776	4.837670	1.803758	3.836242	6.131403	6.277562	4.666036	6.055507	6.500966	5.625119	4.230217	4.811783	4.727451	5.552517	5.666243	5.077708	6.806552	2.449247	5.775210	3.624851	4.355710	6.235355	5.430686	5.253199	5.674856	5.338560	4.561459	4.157610	5.712664	4.136847
G027743	7.497800	6.358051	6.178043	7.106348	7.491245	6.403139	7.823618	6.343463	7.746165	6.861125	6.297329	8.770915	7.093699	5.765241	6.356255	7.154946	7.610963	7.431359	6.284400	5.554359	8.338289	6.227173	5.601900	6.329441	6.548825	6.484926	8.528070	7.485241	6.902074	6.619870	8.165356	7.604764	7.241131	6.807683	6.965372	7.027280	6.569064	6.637937	6.520442	5.473555	8.991986	8.161731	7.565215	7.033909	6.536899	7.682650	7.897208	6.409667	6.208620
G011813	9.065829	8.748927	8.130012	9.719006	10.383125	9.761969	9.019967	9.418877	9.393251	9.120888	8.545979	9.463445	8.966302	9.512822	10.838198	9.967392	9.553246	9.187014	9.638718	9.367160	9.389958	10.522757	8.736512	9.411042	9.716071	9.264941	9.084001	9.347823	8.767902	9.866907	9.362830	8.033235	9.032390	8.894938	8.589102	9.157728	9.234766	7.959359	10.965196	8.346162	8.561521	9.929117	8.575424	9.236724	8.861973	9.313282	10.427454	9.110041	9.221987
G064017	5.622543	5.059700	4.982557	6.311184	5.519422	5.220518	5.106851	5.732163	4.865710	6.055251	5.145899	6.727073	4.380817	4.645987	6.086226	5.642495	5.328363	5.217851	5.598609	5.434515	5.403057	4.976956	4.683947	5.179364	4.534063	5.230641	5.628201	6.192492	5.266859	5.176652	6.023104	5.507597	5.378906	5.701285	6.305124	5.653166	5.262559	4.892688	4.744694	4.654207	6.885121	5.163772	5.422156	4.391181	5.360178	5.599048	4.924666	6.392242	5.001084
G090061	6.563615	6.824643	6.879641	6.861741	6.679680	6.215178	6.159358	7.222776	6.095670	6.864784	6.300395	6.809993	6.492541	4.701594	5.642173	6.432793	6.252060	4.682657	6.041320	5.928989	6.463140	3.700207	5.415075	3.169067	5.389176	5.262337	7.003023	8.820363	5.821248	5.722793	5.791537	7.863215	5.461685	6.937381	5.751409	5.264591	7.293648	6.054372	5.648263	5.889589	6.907229	6.256346	7.199171	5.919557	4.938504	7.282131	7.481407	5.619367	5.666440
G049045	8.490684	7.209482	8.806228	9.499776	8.464155	8.466021	8.914406	8.692627	7.915111	8.166213	7.931386	9.636782	7.746266	7.590504	8.389462	8.806597	8.287130	9.057156	8.727287	8.595206	8.943846	7.325991	8.441855	8.756438	7.156940	8.227328	9.098529	9.532917	8.315021	8.357644	8.832724	9.675927	8.502919	8.331256	8.227883	8.747112	8.291661	7.680940	7.343538	8.441462	9.018806	8.742636	8.903528	8.884410	8.137343	8.701633	8.521333	7.920013	9.254548
G010435	6.643889	1.818172	3.641831	3.527758	5.594042	3.736046	2.894453	5.326949	5.203444	4.239742	1.875267	3.094833	6.317809	6.088503	6.925414	4.131703	4.541376	4.872080	5.358887	4.663844	4.517458	7.131586	7.050327	2.419462	3.608687	3.837046	7.329312	6.419139	7.579430	6.219940	2.962475	4.321931	4.777250	6.970156	4.647288	7.052770	6.254200	-0.601160	7.022989	-0.601160	6.117196	6.086749	5.244392	5.106344	1.890842	4.868192	4.132504	5.400701	3.086688
G052825	7.934503	8.037184	7.842745	5.473161	4.936998	6.698635	8.444174	6.781311	7.987590	8.964617	7.592363	7.640657	3.071578	3.682638	6.518287	8.906349	6.775014	7.435069	4.458452	7.882337	7.967253	4.906998	5.402859	6.423925	5.309115	8.503435	4.627628	4.504119	8.447100	8.628282	7.576683	6.792164	6.293912	3.989961	6.006418	5.805849	8.009501	8.046522	7.032020	8.360110	8.843777	2.325944	9.012397	5.836273	7.593422	9.029041	6.331861	3.928373	7.011789
G034070	3.968689	6.011691	6.811703	4.104851	5.356970	6.426729	5.112929	4.706328	7.323482	6.109427	4.559302	7.550099	7.097737	5.325715	6.711859	4.970394	4.236129	3.568618	4.816171	3.794692	1.677762	1.005338	4.877854	4.548736	4.018669	4.584991	6.331949	4.320072	5.914958	4.723862	4.762566	5.768293	7.344849	4.913345	3.303082	4.014505	4.661678	4.968786	5.420902	5.381090	7.426345	4.805667	6.565097	4.489242	4.581379	4.397231	5.531463	5.025986	5.282824
G044463	12.456425	13.395520	12.603338	13.160631	12.688230	12.685245	13.261364	12.122650	13.262583	13.116818	12.921996	12.501906	13.413520	12.776605	12.481829	13.150514	12.990120	12.943469	12.039934	13.063158	12.902714	12.561083	12.965326	12.340000	12.751796	12.561111	12.498842	12.019749	12.603886	13.227797	12.322909	12.983592	12.908174	12.441358	13.450996	12.715929	12.879664	12.652761	12.379504	13.028348	13.251521	12.169268	12.951497	12.863530	12.627625	13.084595	12.986449	12.403208	13.711411
G047244	6.971474	6.532334	6.502887	6.677729	6.532877	7.334054	5.983782	5.862923	7.465440	6.993973	6.011574	7.791780	4.948736	4.831459	6.473687	6.764506	7.303723	6.894109	6.596878	6.382740	6.969153	6.860394	6.662626	5.939994	6.369833	6.154109	7.285185	7.395799	4.377091	6.209144	6.832820	6.690971	7.451214	6.648626	5.513590	6.605824	6.194876	5.904151	6.277665	6.360314	7.475700	7.084785	6.954895	7.068643	6.613501	7.104400	6.736070	5.801044	3.608582
G030999	7.525784	8.669818	4.409600	7.092048	6.686173	6.907194	6.812978	5.837618	6.459334	9.040107	6.755601	5.897729	6.221251	5.599477	3.651859	5.484723	7.596146	5.370809	4.068148	5.717360	6.204152	6.505325	5.519547	7.139695	8.435355	6.737017	5.642292	5.320417	6.362334	4.165519	7.029442	7.348949	6.860103	5.633606	4.810710	4.893030	5.401045	8.928276	4.345075	6.359524	4.238582	3.687419	5.437159	6.085775	4.557185	5.396394	5.839668	3.487783	6.842539
G023819	5.306451	6.037195	6.472554	3.545730	4.925921	6.347747	3.325900	3.779364	6.307367	9.402377	7.530458	6.697570	4.587005	2.946857	3.295626	7.318835	7.968157	7.331941	3.463330	1.566055	4.657911	2.074296	5.167691	1.987005	5.574676	7.519226	3.871228	4.885937	2.288303	4.532213	6.583475	1.327732	8.414208	5.507975	3.250585	3.161781	2.674093	6.860370	3.343971	5.586473	7.071041	2.634463	8.830552	8.146922	4.072143	8.725202	6.637112	4.010386	3.166911
G068210	7.438534	7.040034	7.844701	8.585890	7.600091	6.773771	7.575952	6.041936	7.116356	7.149455	6.927641	8.546689	6.997852	6.272287	6.334766	7.037364	7.412050	6.745295	6.998243	7.006079	7.300389	5.889874	7.169620	8.057512	6.089468	6.236435	8.267905	7.049163	7.395138	6.592620	7.730698	9.025583	7.345884	6.820407	7.566952	6.343471	6.151875	6.956755	6.115176	7.603085	8.717694	6.706575	7.258437	7.036305	7.412308	6.809319	7.344801	7.230793	6.908351
G017844	-1.648227	6.766562	-1.648227	-1.648227	-1.648227	8.187814	7.588457	0.712131	6.110357	8.525733	-1.648227	7.941308	1.614220	-1.648227	0.672173	-1.648227	-1.648227	10.376027	-1.648227	1.827487	7.829196	7.536333	-1.648227	-1.648227	-1.648227	2.672173	1.596474	-1.648227	2.178893	-1.648227	1.861521	-1.648227	5.444109	-1.648227	-1.648227	-1.648227	6.999795	0.951495	-1.648227	3.327952	-1.648227	0.783706	-1.648227	4.609464	3.118851	1.409833	-1.648227	1.713353	2.500849
G078419	8.803941	7.599642	6.881178	7.858165	7.988798	8.835267	8.629678	8.176508	8.255598	7.883963	6.833181	8.097335	8.569721	8.510704	7.846361	8.810720	7.653364	8.430243	8.902205	9.027383	8.482734	6.818132	8.095624	8.823187	9.145013	8.132674	6.502315	9.274992	8.727235	9.317373	8.734001	7.672968	7.461462	9.023229	8.661082	9.453008	8.345864	7.996143	8.293024	7.722055	7.405957	8.314255	7.301199	8.308931	7.276454	8.560685	8.231137	9.465588	9.265638
G031330	8.165007	8.352944	9.109339	9.331715	8.569539	8.426485	8.254696	7.481262	8.286569	8.728107	8.505204	9.065086	8.136784	6.954504	7.745848	8.176882	8.428998	8.337860	7.841520	8.384579	8.231989	7.516451	7.854549	8.979779	8.567913	8.588985	8.473486	7.664988	8.053578	7.381129	8.340281	8.777786	8.850798	7.803836	8.246047	8.261719	7.743692	8.644040	7.748290	8.788978	7.869305	8.377763	8.026858	8.602206	8.280202	8.454280	8.187334	7.940764	8.160083
G012366	-1.282411	2.830656	2.925902	1.792331	3.566620	3.578520	2.507318	2.628836	2.098542	-1.282411	3.725732	1.408130	4.700504	4.307071	5.005873	3.571880	2.009993	-1.282411	3.435768	1.781679	3.447961	5.493610	2.582278	5.210087	2.737927	2.526330	4.342139	3.000316	3.215265	3.043558	-1.282411	-1.282411	1.540658	4.199866	-1.282411	0.954363	1.051060	4.932188	6.487899	3.587822	4.292179	5.201843	-1.282411	2.840540	1.189224	1.830047	3.653514	-1.282411	2.375296
G027830	4.680404	1.031588	2.118601	4.051315	4.859907	3.483023	4.181736	4.100377	5.049963	3.590141	3.159956	3.663351	4.848844	4.316318	5.174145	5.750974	3.605080	-1.524600	-1.524600	4.223856	3.002623	2.478278	6.231836	3.738942	2.349505	3.032537	4.735025	3.919767	5.102696	6.948019	3.281860	7.181356	3.523916	3.790588	4.723065	3.504481	6.525032	-1.524600	4.625256	3.148605	8.384150	4.604427	3.006197	3.094784	5.175238	3.993886	4.508519	2.932156	6.296442
G081233	4.844173	3.310118	4.619040	3.290380	4.939548	5.657143	4.882109	4.202661	4.678401	4.810638	2.033520	5.121065	3.047060	4.148465	5.220932	5.556531	5.041929	5.599493	5.195982	4.180470	5.351489	5.375975	6.158484	5.361499	5.593339	4.484619	5.458993	4.165144	6.373323	4.562024	4.600065	2.518721	5.544491	6.302437	3.825512	4.783125	4.730033	2.929737	5.466051	5.208005	4.969232	4.580407	5.355346	5.258009	4.856016	4.921488	4.470026	4.434177	3.983930
G039562	7.026519	7.361775	7.865208	8.827582	7.465513	7.432234	6.955578	7.720020	6.650942	7.984454	7.538337	7.936433	7.415785	6.299883	7.018567	7.139178	8.044180	7.001832	7.328397	7.610291	6.739763	3.947720	7.623924	8.044568	6.479573	6.976520	8.408749	6.954124	7.747057	6.801535	7.256135	8.161963	7.266085	7.573034	8.049105	6.463003	6.882817	7.371760	6.315350	7.487681	7.969987	7.542414	7.205794	7.810629	8.897751	7.639600	7.454265	6.819964	6.189682
G016020	3.214041	3.363581	5.414256	2.705293	3.842231	6.322543	5.306104	6.525788	3.422642	-1.157204	4.207741	1.800044	3.703224	5.867473	5.660662	4.334291	2.461568	4.531570	4.707128	6.905512	4.720772	1.174860	6.318262	6.397380	5.900345	4.997818	6.454203	6.152723	6.495701	7.417627	4.812065	7.441022	5.678743	6.685567	-1.157204	7.617591	5.287694	4.112306	4.154133	4.195802	7.372890	6.347661	2.871711	5.064798	6.461769	4.976980	1.384262	4.552889	8.258760
G069922	8.268869	7.799410	8.024519	8.516138	9.289723	7.499146	7.310019	8.103375	7.604623	6.828343	7.114140	9.759437	8.881821	8.584342	9.610530	8.354417	8.113471	8.330369	9.215155	7.860511	8.581374	8.858309	7.916253	8.487552	7.286284	8.820976	7.587969	9.245264	7.359386	8.945956	8.196428	8.419810	6.389315	8.515071	8.034242	8.099839	8.844740	8.447460	9.923414	7.836545	8.208730	9.008650	8.217853	6.449666	8.824692	7.925173	8.632114	8.777788	8.794118
G051080	5.737894	8.587652	6.704233	6.454081	6.226807	4.417755	5.895196	7.779640	5.046143	7.015162	4.766718	0.462821	5.366618	9.180279	6.579203	6.160935	5.127090	4.764867	8.273149	5.093644	5.584924	6.445605	6.326315	9.856797	6.975119	2.556499	8.396939	6.859526	8.015049	7.274808	4.030880	8.631656	5.579434	7.623025	8.407772	6.886526	5.331267	6.331975	6.000042	4.633273	4.817546	8.812539	3.604344	6.092722	9.186014	3.775570	4.373870	7.200383	10.003710
G038195	4.321851	6.463115	5.943399	4.970823	5.286479	5.743975	6.961421	7.499702	6.496682	6.489616	5.317565	5.910713	6.549341	7.585011	5.089064	6.122678	3.897547	5.284125	5.633624	6.765753	6.581489	4.311260	5.331503	5.955365	6.198303	4.612404	7.224413	8.253824	5.081596	6.217982	4.456511	6.837555	6.609861	6.198047	7.199727	5.345050	6.862416	5.923760	4.681720	5.184392	10.096312	5.308597	7.120363	6.338123	7.273303	4.398614	5.686767	7.690789	7.244085
G020438	4.955284	5.331096	4.640504	6.349480	5.483047	5.745104	5.199925	5.392021	6.019704	6.277502	6.420080	6.815712	5.374698	4.347795	4.511948	5.831793	5.703668	6.288307	5.493994	6.115472	5.358562	4.467490	5.378449	4.653044	4.489810	5.697664	5.706724	5.226051	5.207779	5.078930	6.372743	7.107768	6.699882	5.947669	5.298274	5.454187	6.172446	5.615385	3.408099	5.907404	6.584035	6.417700	5.955342	6.379825	5.483597	6.111640	5.372694	4.423649	3.863377
G061790	3.651372	4.040371	3.168777	0.715970	4.000269	4.783029	7.331319	5.737759	5.385185	3.895566	2.859407	4.941213	3.772126	7.599814	4.930737	4.719759	3.797824	3.472954	1.847793	4.160698	5.222339	4.733140	5.667813	3.749373	2.457647	2.232258	7.510933	5.663686	5.055581	5.104383	0.734120	5.647438	4.609139	8.277580	5.539512	3.540159	4.171186	-1.824750	6.129680	2.848058	6.046919	3.750562	4.196919	5.381270	2.376065	1.821784	4.140886	3.276267	5.139166
G052824	10.503278	9.908276	10.047729	10.316723	9.440188	9.809740	9.908333	9.689160	9.465705	10.253851	9.521222	9.980694	8.989126	8.542254	9.838762	9.402116	9.791932	10.018768	9.942438	9.087843	9.997800	9.173949	9.379946	9.841137	9.625587	10.156112	9.319539	9.714228	8.912589	9.081887	9.468803	9.247578	9.331290	9.436000	10.021768	9.628673	8.567104	10.500119	9.188554	10.355256	9.250165	8.841696	10.251714	10.084126	9.880950	9.695634	9.807492	9.783520	9.271671
G014389	10.544213	8.556120	8.673917	7.468783	8.659924	9.296358	8.291405	10.156572	8.536409	9.469598	8.458906	8.553686	7.277347	8.700344	9.575168	9.089177	8.580628	8.699700	8.766682	8.200951	7.108362	9.797997	8.085380	9.066352	8.902818	10.133388	10.209429	8.313633	10.410767	8.437902	9.652252	8.874687	8.300066	10.472522	9.113059	9.285250	7.140049	9.137573	9.093533	9.005838	8.838065	8.696350	9.327761	8.333950	8.751015	9.769778	8.465722	10.815189	6.018983
G007912	11.326868	10.621653	11.015114	11.620700	10.818984	10.518231	10.603362	10.122043	10.960674	10.758610	11.024682	11.039860	10.584422	9.713730	9.695868	10.486757	11.234593	11.016495	11.018435	9.870514	11.021272	10.787941	10.812696	10.693721	11.212839	11.081978	11.548411	10.145282	10.511590	9.685666	10.843867	11.026820	10.990982	10.935880	10.521280	11.025992	9.362541	11.185668	10.305818	11.253970	10.722602	10.632331	10.839047	11.266675	10.682000	11.003924	10.961761	11.137386	10.330433
G052470	7.259522	4.769127	2.648198	2.723664	4.177525	5.479752	5.733488	5.926505	6.874052	4.467913	0.425794	5.272611	5.152215	6.529814	4.721311	5.669393	4.348926	3.339108	0.425794	7.273873	3.758134	5.033103	6.079539	0.425794	4.809779	5.277905	5.540840	0.425794	7.191932	7.655450	4.925641	4.339549	5.184768	6.277520	7.168823	4.566169	7.135984	5.044447	4.616147	0.425794	9.639646	4.274989	4.273117	4.603287	6.716369	4.483458	4.661088	5.962585	6.344406
G001261	3.815213	6.603362	7.217056	5.930462	5.021199	6.075465	6.195747	4.346310	6.171090	6.357348	6.842783	6.168715	6.260299	5.147293	4.555021	5.932266	6.152263	7.345760	7.430624	6.104928	5.845945	1.531236	6.803024	7.386543	7.514424	5.375599	7.152889	5.163428	6.579254	5.122313	5.141548	6.844682	6.532818	5.308380	7.172824	6.420073	7.386464	7.327012	5.522276	6.831058	7.097706	4.776746	6.361344	6.994068	8.532403	6.604937	4.346189	5.311878	7.601514
G053926	9.100309	10.194474	9.837203	10.196480	9.448684	9.388665	9.656919	10.129016	9.618706	9.897386	9.782039	9.688936	10.233951	9.699004	8.489849	9.491086	9.619636	9.705502	9.355481	9.962429	9.565804	9.656964	10.131996	9.982585	9.340072	9.166122	9.624716	10.047828	9.917712	9.526318	9.657668	10.487443	9.619689	9.835150	10.708271	9.672267	10.116953	10.161774	8.951756	10.262520	9.796046	9.849330	10.248846	9.558152	9.984724	9.504893	9.340288	10.049232	10.473676
G016506	3.484251	4.071975	2.387675	3.614917	2.543996	5.697502	6.081866	5.183275	5.974838	6.339095	5.689718	4.807708	3.802566	4.879148	-0.913746	5.205570	3.877985	5.799906	4.303872	4.860994	5.000204	1.432591	-0.913746	2.399321	2.033337	4.078932	3.072629	3.822326	7.706484	3.217229	3.874348	6.245904	5.888111	5.538955	7.256799	1.559800	6.860689	4.388015	4.430097	3.054657	7.028298	4.167827	1.865066	4.259005	7.133147	5.257980	4.122911	2.363423	7.269351
G038942	4.035786	4.725679	5.671902	5.500879	2.761811	4.949654	4.645456	4.462925	5.825240	4.855298	5.570461	5.378727	3.819902	3.433274	4.405618	4.104699	5.107656	4.109714	5.417191	4.922053	3.963220	4.979812	3.741398	5.431350	5.717315	4.935392	5.641057	2.016329	4.089812	3.890889	4.665291	5.375558	5.691462	5.315294	3.737115	4.762236	3.902926	5.126025	4.873868	5.081379	4.999049	6.040189	4.534967	5.214021	5.556032	4.526357	4.656012	4.425571	4.352603
G066455	6.228665	6.091031	6.666329	5.592136	5.547093	4.955822	5.575695	5.178815	5.645050	5.716648	6.405121	5.958457	5.546706	4.852795	5.056966	5.242880	5.254110	6.345521	5.486277	6.244397	4.831313	4.690650	6.132770	5.465068	5.583656	5.481236	6.720634	7.306078	5.012668	6.052723	4.693599	6.598641	6.010017	5.743669	5.620188	5.528874	5.250122	6.002547	5.585687	5.907576	8.665583	5.882520	6.578480	4.969199	7.005949	5.894791	4.893316	6.010906	5.993960
G065852	5.333446	5.287860	6.215052	4.057130	5.503887	4.498378	3.830598	5.752597	5.623289	3.939916	5.537109	6.212184	6.210388	4.592814	4.352855	5.384856	3.870038	5.208773	6.565651	4.570188	5.580461	2.789993	4.593288	5.235949	5.911022	5.172821	8.164163	8.042419	3.284405	4.214502	4.708345	6.174009	5.339644	5.724402	6.011195	5.034669	6.015404	5.942001	4.678782	6.232372	9.316735	5.500139	7.123011	6.538722	6.691880	4.127705	4.893063	7.365754	4.438746
G037627	11.925600	11.403778	11.475211	12.127593	13.535033	11.988733	11.924124	11.546300	11.785880	11.582367	11.477327	11.852976	11.779717	13.419942	12.946731	12.492054	12.350502	11.197130	12.460402	11.836705	12.091903	12.389404	11.885584	13.072923	11.885945	11.666310	11.930126	12.798404	12.012446	13.292667	12.019506	11.220980	11.710308	11.741330	11.341380	12.128968	11.875102	11.060393	14.861605	11.387699	11.381636	12.640801	11.633603	11.571036	11.281189	12.020644	12.871457	10.801471	11.297574
G042590	7.502852	4.916314	6.039300	6.889977	7.930349	4.716232	7.003091	5.912482	6.877430	5.605668	6.457607	6.520460	8.864437	6.149938	7.372843	8.128028	7.611436	5.667579	4.931212	7.254929	6.615930	6.012347	7.324327	7.814855	5.148755	8.011730	8.980598	5.502139	8.624902	8.545380	5.134100	10.023489	7.557327	7.438533	6.067214	8.401258	5.883841	7.172399	6.240817	6.898048	7.834664	7.662871	8.019287	6.602537	3.747420	7.980651	7.163819	4.640108	6.601466
G069249	11.316213	12.525499	12.370424	12.927562	12.244718	11.797528	11.494138	11.824443	11.450515	12.147821	12.185065	11.821166	12.245677	11.748255	11.564123	11.849439	12.227639	12.007621	12.328525	11.946185	11.354678	11.444440	11.222899	12.342802	11.004184	11.755826	11.863179	10.353993	12.127450	11.473295	11.851277	12.354951	12.112666	11.629122	12.240469	11.343980	12.039041	12.928237	11.606469	12.701941	11.819494	12.058428	11.846167	11.785657	12.543200	11.702428	12.033474	12.107794	11.856057
G011451	5.181668	5.033797	3.813714	6.228571	5.527697	5.317120	5.168494	5.317617	6.130481	4.935239	6.122086	5.054586	3.238737	4.310474	6.268316	4.685488	4.773137	4.093825	4.527699	1.697948	5.323470	2.200690	5.120382	6.122521	7.181967	5.761524	5.035695	5.550421	3.985103	5.602164	5.484388	5.285420	6.175422	6.087912	2.979624	5.696447	2.503713	5.476339	5.990989	5.105680	6.270210	5.825097	4.875058	5.157731	3.926095	6.722367	5.429837	4.463336	3.831497
G088049	3.916268	6.711051	1.965245	-1.255419	4.112654	4.978351	5.144902	4.370075	4.955428	7.172900	5.302267	6.865380	3.151486	3.633004	4.747706	5.483924	2.296438	5.915387	3.834568	5.528897	4.859970	2.189531	5.075772	1.243211	5.645171	4.880302	5.764541	-1.255419	1.192245	4.925307	-1.255419	3.490494	6.031851	-1.255419	4.956193	4.808198	4.817184	4.153518	5.732343	2.615911	5.436617	4.227372	5.436079	4.851532	5.146404	7.422434	3.945747	3.257939	-1.255419
G079169	5.949674	7.134190	7.411326	7.483685	8.327002	7.562328	7.509014	7.149161	7.731159	7.153543	7.218667	7.130589	7.825571	8.390242	6.761114	7.210619	7.012009	5.841869	8.977820	8.197463	6.105845	6.638253	8.335717	7.892076	7.839896	6.942595	9.098191	8.142831	7.034652	7.980413	7.189142	7.611560	7.356956	8.250132	7.525818	7.959429	7.467330	7.727852	8.951467	7.863845	7.208895	7.494727	8.214261	6.306147	7.210087	7.364788	8.114590	8.072123	7.162094
G009620	5.364597	3.337110	5.555707	7.246122	5.526660	5.164383	6.946686	4.687610	7.185983	4.037089	5.941995	6.627330	4.907484	5.905010	5.660253	5.879260	6.380445	6.324379	5.170813	6.314265	7.352614	6.430009	6.588109	6.833006	5.943735	5.776659	7.072178	7.293900	5.800716	5.890177	6.767478	7.552274	6.949758	5.939490	5.733518	7.286724	5.724084	4.963021	5.834111	4.863888	6.310592	6.443953	6.386549	6.598801	4.691950	6.951061	6.417421	4.956432	6.518426
G007841	5.676465	6.197001	5.724598	4.489970	5.821481	6.284487	7.338989	5.665459	8.391586	7.140377	7.168276	7.011024	4.612300	4.963395	6.357632	7.264383	6.104753	6.802614	4.414396	5.367363	9.218649	6.363780	5.673167	3.893102	6.908191	6.293865	6.938600	5.352255	6.123465	5.743474	7.905027	4.226025	7.485504	5.980856	6.047533	5.900136	6.373447	5.916479	5.053082	7.124818	7.065740	7.108325	6.676072	6.429530	6.357450	7.125012	5.568269	6.256981	5.173626
G049621	6.619044	5.944150	6.643312	-2.022169	5.111988	3.579120	5.468648	5.115238	5.020113	7.953454	7.381759	5.946210	6.974931	-2.022169	3.848670	6.330277	0.232947	4.045619	-2.022169	2.014292	4.396865	2.933739	6.309373	2.302110	5.655913	7.476581	4.945008	1.999474	1.367688	4.051845	0.745999	6.431163	5.971580	6.758307	1.402952	1.325155	3.075360	6.635352	4.516904	6.046154	7.672482	4.371581	7.780084	3.930731	3.461968	6.740552	-2.022169	-2.022169	3.116841
G017468	2.375473	4.834257	4.128829	6.246345	5.330333	6.869803	8.204012	9.912221	7.931086	7.377323	4.235685	5.762533	2.992059	6.601011	6.111387	3.220629	4.095911	8.102847	10.166133	-1.448290	7.963101	9.018652	6.902858	5.011612	7.119843	5.838141	9.232238	6.766158	3.269120	5.830570	3.782315	5.589231	7.406472	9.327043	3.768368	5.683394	3.163110	6.343570	2.914818	3.320182	6.558221	7.143164	2.536136	7.383556	-1.448290	5.463458	6.640439	6.005979	-1.448290
G044905	6.741381	6.324242	7.566537	7.795847	7.263389	6.934514	7.309365	6.575497	7.885924	6.988072	6.255154	8.699643	6.229024	5.380677	6.732347	6.681844	7.011733	7.521710	6.708082	6.981929	6.983998	6.074332	7.241158	7.002655	5.975496	6.484992	8.549574	6.228348	7.409256	6.247040	6.977134	7.668492	8.153154	6.289780	6.129189	6.044075	7.773655	6.481108	6.440241	6.967405	7.669546	6.737007	6.963725	8.376727	7.566578	7.046438	7.059188	5.909062	6.424365
G053449	6.884490	5.212182	5.429730	6.613890	6.128867	3.720975	6.965375	5.604137	6.636552	4.948040	5.516218	5.852955	6.425154	6.739810	6.742258	5.516440	5.768171	5.949644	7.937684	6.751326	5.947782	4.399015	6.559252	7.539327	6.592332	5.562415	6.481410	7.476887	6.038479	5.423848	5.215568	8.064736	6.324246	5.917454	6.128555	6.701508	6.004179	5.590640	4.445238	4.034632	8.539219	5.926602	4.883535	5.557321	6.457661	5.099411	5.845373	8.730111	5.942921
G062691	4.111455	3.727454	5.570785	6.161257	4.896925	5.604348	4.669657	5.085155	4.215467	6.220059	5.860875	6.593544	4.817761	4.428825	4.494640	4.559593	4.408689	5.297985	5.918852	5.292613	5.441201	4.589767	5.197658	6.011682	4.540623	4.663176	5.776985	5.914984	4.799645	5.204110	4.894191	6.565273	5.683410	4.497144	4.278513	4.442914	5.375096	5.056652	4.158883	5.342625	7.111809	5.368225	4.788252	4.814659	5.932355	4.514511	5.424359	4.750175	4.297221
G076182	1.352828	7.633314	9.247530	3.632084	4.763097	1.352828	1.352828	1.352828	1.352828	4.194942	1.352828	3.313943	1.352828	6.592215	7.935101	6.460637	1.352828	3.589578	7.001499	1.352828	3.959700	7.357095	1.352828	1.352828	1.352828	3.870989	1.352828	5.445256	4.163910	6.584437	9.483125	8.538751	3.422558	8.785797	4.193152	3.490213	1.352828	4.189092	6.673543	5.544759	9.517133	1.352828	1.352828	8.600735	4.384432	1.352828	1.352828	7.489147	1.352828
G066055	10.979353	12.968478	12.758206	11.730965	11.877860	11.153043	10.678894	11.243676	11.951164	12.100325	12.310146	11.505725	12.119216	12.702023	11.146143	12.257779	12.108104	11.732402	11.603787	11.817405	10.244278	12.808733	12.325036	12.245458	11.228830	12.058852	12.081165	11.876421	12.401151	12.153249	11.961417	12.338353	11.767521	11.592687	12.145121	12.165939	11.966723	12.736775	11.794927	12.216896	12.416434	11.803549	12.358101	10.972930	11.889861	12.164429	11.750489	11.960634	12.080834
G003809	5.094346	4.961730	4.835604	4.714129	5.325893	5.526902	5.250449	4.662256	4.531788	4.768946	4.272150	4.116767	4.896105	5.240933	5.945261	5.438525	5.116803	4.828691	4.700175	5.404167	5.221518	5.047003	5.165148	4.739364	5.080200	4.762545	4.179844	5.526018	5.392923	5.802827	4.912023	5.039368	4.529691	4.744131	4.149090	4.629553	5.870091	3.847183	5.899260	4.665909	5.905936	5.148987	5.724454	4.465599	4.890518	5.267631	5.453297	4.303795	5.251795
G048000	10.154168	12.469257	8.592177	5.637372	4.580341	11.565025	8.756883	8.702571	6.817587	12.193335	8.895039	7.549885	3.289283	6.855681	11.154653	7.170783	3.274424	9.689632	4.643531	9.455854	9.430443	3.937895	7.915116	6.667530	11.734108	10.693739	5.573431	2.970538	3.983879	9.175049	7.384522	2.190876	8.548574	10.864425	9.737271	7.807434	6.577875	9.707364	5.280029	8.958642	6.793789	6.423959	10.321194	10.150736	6.806443	8.748451	3.441507	1.463368	8.263166
G036376	5.288065	7.276875	7.756257	7.563682	6.452202	7.872323	7.592404	7.446272	8.211519	8.641229	5.931236	9.060982	7.325837	8.049900	5.631450	5.937705	6.794480	7.494459	9.507907	7.082645	8.008425	6.855752	7.351736	8.154193	6.075895	6.015147	8.559899	9.295105	6.502231	6.766334	8.230336	9.173510	8.640423	7.129683	7.395245	8.016377	7.464391	5.116063	6.948774	7.218381	9.295759	8.078302	7.662417	8.617521	8.118782	5.744053	6.427476	7.509442	8.983820
G006333	2.472899	2.822715	-0.668124	-0.668124	-0.668124	6.502249	1.981299	-0.668124	4.578284	-0.668124	3.764556	-0.668124	3.422325	3.774478	5.559884	6.004581	4.085853	-0.668124	-0.668124	7.991862	5.932329	-0.668124	5.561112	3.858504	4.471202	5.934377	5.406889	-0.668124	8.437934	6.307080	3.323589	5.401331	-0.668124	5.060991	3.541102	5.387899	8.148554	-0.668124	-0.668124	3.384609	6.704280	6.161026	-0.668124	6.388439	5.369852	4.385346	2.710369	4.056722	6.084191
G033017	7.370400	5.989690	5.913882	5.968902	5.906608	6.582619	6.651860	5.680935	6.820025	6.346040	5.873392	6.970950	5.008812	4.491839	5.257921	5.770552	6.664878	6.493052	6.307319	5.826756	7.513325	6.077957	6.326516	5.520995	5.846310	6.894552	5.915831	7.080861	5.093502	5.626145	7.310975	6.350495	7.375967	7.241619	5.708829	6.717928	4.547577	5.703330	6.436403	7.118845	6.830353	6.604583	6.820383	6.845614	4.897028	6.805134	6.235115	4.482142	6.079556
G067182	6.460283	5.911155	5.739353	5.664935	7.045554	5.789418	6.732574	5.452196	6.769816	6.994002	6.350186	6.812949	5.146638	5.149952	5.693622	7.071369	6.467134	6.221030	4.885351	6.774616	6.614199	5.131466	6.486122	4.077211	6.309390	6.310092	6.477775	5.166069	7.134837	7.144651	6.143204	3.559546	6.753460	6.015818	5.806327	6.245205	6.270889	4.914136	6.017352	6.058042	6.948159	6.025811	6.631479	6.314228	6.051066	7.428668	7.063322	5.425750	3.137852
G047350	7.837082	8.567238	5.699987	8.289874	5.136057	5.705058	6.643456	7.872221	7.444090	7.282131	6.455341	6.213411	7.209920	5.520255	5.900261	6.733455	6.443236	6.196577	5.835080	6.877818	5.597721	6.532854	7.905908	4.885955	6.069599	6.388533	7.661808	6.794176	7.545571	7.060866	5.583381	7.973650	7.117529	6.278334	7.446527	6.443244	5.888860	4.619024	6.863439	4.343894	7.626574	7.115747	6.340743	4.890336	6.440000	7.140429	5.651161	5.134500	6.447826
G073654	5.930998	2.149269	4.678269	5.678326	5.685160	4.452249	7.465908	6.380681	6.740607	4.186605	5.708854	7.429393	4.762030	5.806006	6.152502	7.246743	6.978862	5.272233	5.643270	3.174563	8.111260	2.376798	5.813702	1.163806	7.162029	5.407602	3.591130	9.161760	0.755688	7.514934	4.882573	2.756242	5.919891	7.320170	3.197984	5.447392	1.691306	5.841614	4.698516	6.382171	6.251462	7.423864	9.262736	5.031477	3.896508	9.076324	7.422130	7.602941	1.925511
G074271	5.707188	3.760916	5.434118	5.951870	5.231700	6.115063	4.833414	6.169849	6.365241	5.858967	5.134950	6.302913	3.499901	5.212603	6.135543	6.031708	5.035008	4.746630	5.419456	6.039431	5.757526	5.009564	5.808696	4.224339	4.287388	5.633135	6.490345	6.596134	5.747561	5.148632	6.230342	5.445141	6.167783	6.339043	4.072366	6.126330	5.268964	4.189875	6.131782	5.587108	6.873571	6.634893	5.817792	4.920514	4.755520	5.192843	4.621605	3.775934	4.893461
G033770	5.153445	4.014680	7.291817	7.232761	5.540493	5.810634	5.569054	6.159158	4.512350	4.681293	5.942437	7.568785	5.939535	4.999386	2.935369	4.214218	5.821113	5.412296	6.620219	6.686503	4.604400	1.990026	5.025294	5.820637	3.489219	4.330718	8.061316	6.903057	7.020019	4.076588	5.206436	4.906952	4.091272	5.555291	5.827999	5.207725	4.073730	5.288092	3.316734	4.602783	6.051667	5.487954	6.770080	5.338966	5.597188	4.990283	5.991708	4.905307	4.682884
G046601	9.201866	7.583944	8.842013	7.094054	7.866449	9.492411	8.777698	7.146699	8.921338	7.893264	8.362998	9.237461	9.443529	7.665907	8.928597	8.833694	7.190250	8.600741	8.796087	8.303518	9.518484	8.492371	10.331190	8.239518	11.278884	8.272011	9.152315	9.112551	8.785637	9.402517	9.207857	10.134518	8.951737	8.952414	9.092380	8.657790	9.111982	7.895044	9.055972	9.112214	8.994325	7.217891	8.798086	9.026697	8.629481	9.044057	8.113712	8.738996	8.985767
G068085	10.408956	6.527436	7.102378	7.971078	8.837312	9.180783	8.341607	7.804667	9.251827	9.164948	6.430932	9.117175	7.856390	6.461796	7.979163	8.470842	9.180480	8.208832	6.848619	9.589297	9.033195	8.309341	8.735991	7.653072	8.510284	8.457804	7.876672	7.723927	9.635069	9.353969	8.619618	7.117447	8.306264	8.317074	8.307548	8.913656	9.261228	7.789394	8.618984	7.512591	9.641755	8.722896	7.165978	8.838417	9.085691	7.781937	9.070068	9.197782	7.856787
G047243	5.994873	5.194760	4.698718	4.898144	5.626784	6.264573	5.946306	4.410258	6.900782	5.598014	5.150762	7.269385	3.717430	2.836898	5.453548	5.419445	6.562360	6.104970	4.734858	5.541162	6.118370	5.651234	4.275786	3.732240	5.318114	5.311983	6.108085	5.372326	1.677863	5.888852	6.069483	5.252184	6.231742	5.774634	4.322909	5.271636	4.740316	4.675012	5.092429	3.931110	7.083760	6.374049	5.651779	6.469245	5.536655	5.999494	6.090960	3.836034	2.514355
G078571	2.468681	3.214670	3.988116	1.493819	2.379402	4.696085	6.034952	5.706359	5.831403	2.476391	4.992073	4.025661	3.359517	2.421942	4.334099	3.416538	3.285095	5.949282	2.750542	3.181777	6.298932	1.621923	6.011465	5.378321	2.683072	3.688265	1.723886	3.986777	4.721029	5.744273	3.746085	6.373825	5.582999	6.566016	1.383244	5.946548	4.106486	2.193672	1.211646	3.809641	-1.828295	5.233450	5.502780	6.301905	-1.828295	5.177175	0.669991	-1.828295	5.235449
G053923	10.729682	10.458044	9.862125	10.592524	10.313572	10.897575	10.444884	11.013216	10.464323	10.359282	10.501984	10.101147	10.483227	10.667224	9.517087	10.145121	10.412474	10.696010	10.442471	10.473910	10.661070	11.061626	10.189127	10.374584	11.079430	10.331489	10.014974	10.162701	9.801383	10.117810	10.152943	10.501837	10.313873	10.538185	11.122305	10.293425	10.391394	10.703201	10.505791	10.194204	9.552186	10.567103	10.094828	10.794147	10.385742	10.152909	10.369531	11.246714	11.054220
G020795	7.896748	-1.208521	1.364269	1.451633	1.502777	2.431213	5.013997	7.244848	4.659281	-1.208521	2.310259	1.792120	2.830863	4.474224	6.651840	1.632305	-1.208521	4.928263	-1.208521	2.208722	6.629039	7.102418	5.643392	1.374536	5.839817	7.684528	8.519585	-1.208521	6.410590	6.046337	-1.208521	6.840558	5.188970	7.402835	3.468534	1.286053	4.552972	5.805945	5.120288	-1.208521	4.617137	5.208073	5.179173	5.661461	4.754078	3.781862	2.127796	-1.208521	5.247919
G033218	12.526316	13.151712	12.914932	12.744603	13.758376	12.637017	12.573732	12.970747	12.475874	12.384703	13.444218	12.394755	13.205019	14.151548	12.835219	12.700314	12.799927	12.961794	13.474359	12.086719	12.988408	13.159030	12.848603	13.316228	13.076566	13.031007	13.089183	13.986666	12.545935	13.601077	12.569707	12.228315	12.578192	12.674111	12.103053	12.735555	12.513873	12.723009	14.824648	12.706596	12.109534	13.128384	12.457477	12.591474	12.207627	13.077763	13.076204	12.757079	12.525975
G052140	7.240504	7.795126	8.716004	6.038873	7.469255	6.753709	7.120530	7.857535	7.402649	6.772385	9.456626	7.759475	8.715355	7.513142	8.134538	7.625732	5.938002	8.340787	10.033518	6.879956	7.173192	6.803818	8.808198	8.029176	8.111359	8.113327	8.960229	8.424214	6.376945	8.609161	7.877005	9.219764	7.984681	7.769930	10.209716	6.688614	7.703101	7.931677	7.451482	9.582914	10.528347	7.260940	8.528461	8.383473	10.793942	8.449729	7.073925	10.708480	8.756879
G049209	4.902550	6.320432	5.984496	7.819002	5.883794	6.009135	6.077285	4.759833	6.198876	6.290436	6.826249	6.198010	5.321103	5.093593	5.622458	6.784852	6.891202	6.410317	4.152998	6.084983	5.179086	2.051693	5.989941	6.753562	6.092296	5.783714	5.858234	5.110296	6.839541	7.160959	6.471888	8.549490	5.942911	5.898789	5.595875	7.057999	6.426756	5.809489	5.567665	6.836708	6.957308	6.059523	6.042962	6.200986	6.068699	6.059063	6.422179	5.991951	6.777976
G082989	4.246690	3.485574	-2.156825	0.361984	3.330883	7.291709	7.375920	3.276477	6.475396	6.537206	1.174987	8.032474	3.469707	1.997210	3.719393	5.180517	2.537645	7.444236	2.825559	5.305133	7.925142	2.031310	3.432859	-2.156825	4.623784	-2.156825	4.228031	1.528686	2.994593	5.578051	2.190150	3.654256	5.633790	3.360465	4.564969	1.364723	6.531050	-2.156825	5.156513	1.632664	6.129508	1.841884	3.965611	7.477414	6.089371	1.129922	3.947312	0.972595	4.330858
G029694	6.157445	3.652687	3.996593	4.106997	3.695938	4.232697	4.906056	6.995741	3.675719	4.078707	5.467777	3.521129	4.281571	7.986987	5.496913	5.842265	3.477214	4.314279	5.659126	4.517730	3.569321	7.500991	3.512131	4.863196	4.950140	5.503497	4.187327	4.704412	10.395106	5.463084	2.914240	4.834326	4.139662	5.485707	2.996664	3.896093	4.834502	6.650949	4.954650	4.820545	5.632042	5.412394	4.379560	3.513017	3.429897	5.334573	3.666279	3.631735	5.371892
G054812	11.789399	15.138180	13.518503	12.504920	12.440786	13.147870	12.738468	12.703047	13.427433	14.076942	14.020797	13.594331	13.159072	11.985578	11.794517	12.813882	12.595466	12.980673	14.532952	12.700965	12.299113	12.066640	13.041261	13.223161	12.781805	12.617150	12.707242	14.316906	7.581679	11.918213	12.939546	12.477073	13.575907	12.683305	13.312934	12.755145	13.722593	13.582995	12.755521	13.622311	11.615671	12.904075	14.567625	12.764735	13.897559	13.174053	12.633092	13.680100	13.117607
G021465	7.043834	2.687033	2.879211	7.360568	7.098310	5.887527	8.617220	2.553103	5.819165	5.852347	3.659729	7.719095	7.288928	5.010750	2.186505	8.368411	6.747884	6.312048	-2.140678	5.732699	7.716669	-2.140678	8.592047	1.533351	2.478148	3.002058	7.224660	2.445296	2.825494	6.739818	3.488050	5.830908	2.360970	8.670038	6.035956	2.268483	8.692605	-2.140678	4.138688	7.658211	5.871489	2.496927	4.206428	3.682077	5.132273	6.412718	6.785932	1.032629	7.961579
G047791	4.958758	4.911314	5.947381	4.891382	5.392118	6.149590	5.770117	5.347735	5.602603	5.417177	4.779248	6.107471	6.275948	4.710848	4.920266	5.915486	4.738667	4.274938	4.677806	6.123557	5.353166	7.041857	6.466563	4.584610	4.980671	4.814139	6.541146	5.252584	5.525494	6.146451	5.566125	7.416730	6.315600	5.259230	5.665745	4.545059	6.783044	4.206423	4.904218	5.742991	7.957260	6.229653	4.777951	6.116721	6.152641	5.311054	5.784234	5.442528	6.025292
G051849	8.616961	8.772000	9.598287	9.267092	8.796095	9.213901	8.063680	8.472751	8.173024	8.314594	8.983056	8.891946	8.684520	8.526294	8.084864	8.387282	8.615744	9.044667	9.365664	8.655680	8.548140	10.154144	8.578548	8.923387	6.833498	8.906071	8.566200	8.761514	8.188290	7.689067	9.074014	8.447413	8.958565	8.708715	8.651965	7.964130	8.939514	9.374206	8.872151	9.019579	7.666617	9.214209	8.704149	8.812531	8.148334	8.209537	8.104164	8.452375	8.848364
G065250	13.363151	4.727216	4.452923	10.632139	11.645435	10.274703	11.751868	11.307189	13.134117	3.674505	9.033268	12.743679	9.512223	11.960473	11.328794	6.307136	11.895542	8.288486	12.650919	9.665389	8.797219	10.329464	13.492852	8.269239	7.078827	5.601601	13.512467	12.398698	3.736146	9.338199	12.663671	11.441108	11.751795	12.491449	10.621490	11.074884	7.956768	9.133679	11.008473	8.209149	9.813550	12.579940	5.230935	8.303892	10.568580	6.106452	12.114312	11.708432	6.985712
G010307	4.931515	5.181630	5.149847	2.768506	1.993920	4.301463	4.012091	2.010946	6.481658	5.135486	6.143236	4.362153	1.720981	2.374272	4.978144	5.845150	1.396756	4.984466	-1.410468	4.464888	4.538864	1.607304	2.301969	4.189227	5.777374	5.458252	1.703947	-1.410468	5.588198	5.841268	3.071499	5.030674	5.397087	3.706475	4.434232	5.639901	5.237779	5.076936	3.850918	5.496045	5.697138	4.801430	4.744656	3.310891	1.280625	6.088901	-1.410468	3.144674	5.437189
G032382	7.740554	6.364302	7.648881	6.470948	6.899012	7.979470	8.046973	5.332581	7.779412	7.391124	5.554111	8.368000	7.001077	4.446233	6.590058	7.822255	7.599776	7.643694	5.656858	6.309235	7.566142	5.322520	6.388996	5.564502	7.059193	7.930686	8.379494	6.422837	7.694504	6.575773	7.616558	6.873168	7.854665	7.859756	6.663866	7.162953	6.906667	5.916800	6.612893	7.156446	7.119468	6.363788	8.012584	8.080485	6.297703	7.900047	7.122750	5.854140	5.530104
G011184	9.887323	10.160151	9.215215	9.817598	10.543701	10.327367	10.533313	11.294019	10.120942	9.721499	9.546406	10.355742	10.899962	11.785487	10.671916	10.028731	10.492556	10.390985	9.999150	10.885947	9.827982	11.142076	10.352552	10.332461	8.929665	10.513103	11.368077	11.203063	9.760938	10.517095	10.279665	10.732343	10.317352	10.881883	10.881574	10.491560	10.985121	8.989873	10.649983	10.081258	10.147802	10.454406	10.069870	10.391741	10.758746	10.014199	10.775446	10.683870	11.115443
G017905	11.309145	11.689772	11.345841	11.431595	11.176000	10.494715	11.403540	10.221778	10.813887	11.178710	11.748649	11.047030	11.428358	10.983970	11.129041	11.228546	11.049605	11.675820	11.468350	10.484828	11.448492	11.137283	11.118066	11.596275	10.946371	11.068980	11.024653	11.517044	11.097552	11.469707	11.260525	11.475586	11.028450	10.829343	11.319459	10.947095	10.620128	12.132009	10.830495	11.504465	11.085658	10.541480	11.540314	10.952597	11.110612	11.127873	11.237023	11.483356	11.208867
G052428	6.229445	5.441995	6.531683	5.880393	5.995763	6.947930	7.756343	7.175481	8.027896	5.147632	4.446225	8.349380	4.941606	5.857617	6.377331	5.845611	5.732202	6.370584	5.892766	5.537102	7.817303	8.355777	7.159779	5.871998	6.011046	6.695324	8.733909	7.923671	5.496046	6.334389	7.899959	7.197422	7.956536	7.884792	4.985814	7.660606	5.534946	5.472697	5.952883	5.922019	7.750845	7.206536	7.068287	8.308980	5.795538	6.299183	5.866211	5.917646	4.902776
G036125	9.525404	8.828866	7.017291	8.362929	8.500338	9.891874	8.737094	8.735789	8.677823	9.103032	8.075740	8.489316	8.013462	7.441861	9.440015	8.880309	8.986992	8.176629	8.492624	9.235518	8.547047	9.876923	7.873984	8.204830	9.375758	9.042688	8.075266	7.527563	9.581083	8.662879	8.444413	8.118623	7.857682	9.318542	8.014653	8.646333	9.166521	7.570081	9.484838	7.896243	8.428458	8.755293	7.728872	9.260204	8.828361	8.539775	8.957496	9.186561	8.793084
G005705	9.994826	9.459069	9.721981	10.267391	9.834938	9.936172	9.651831	9.731202	9.929853	9.688893	9.907820	10.175346	9.205704	9.070722	9.705498	9.749313	10.046137	9.844009	9.537491	9.717160	9.727944	10.041626	9.652165	9.820869	10.029118	9.747481	10.293180	9.341783	9.711160	9.378904	9.750976	9.696664	9.974949	9.816350	9.484001	9.747696	9.352488	9.648085	9.409937	9.593729	9.726427	9.893136	9.897313	9.988837	9.586074	9.861818	9.946644	9.230233	9.219677
G066177	6.233936	1.179119	1.809995	4.231706	5.529569	5.275367	1.121403	5.689849	6.032982	5.117677	5.297676	1.492468	0.976919	3.708989	2.533046	2.103138	1.811100	3.827270	-1.404886	4.406124	1.532905	5.328683	4.738227	-1.404886	4.058244	1.432933	4.526350	5.167976	6.495404	3.253605	2.401308	1.670984	6.867687	4.560058	1.795992	2.529400	2.312470	-1.404886	6.376205	3.319173	-1.404886	2.672847	-1.404886	6.051258	5.367859	1.946815	4.819883	1.786379	2.533976
G065219	6.065727	6.519388	5.818640	7.725497	5.824508	5.837965	6.301422	6.178243	5.702367	6.299766	7.241945	6.264193	5.944592	4.981602	5.414292	7.080981	6.912630	6.341564	7.096985	6.163563	6.279314	4.567455	6.218208	6.304821	6.298892	5.281442	5.550901	6.672959	6.324707	6.063578	5.535058	6.917686	5.389692	6.362991	6.226143	5.196149	6.330722	6.220567	5.488442	5.730207	5.951840	6.354995	6.215214	6.063249	6.847430	7.025801	6.345301	5.613313	6.142298
G063187	5.254850	2.466486	4.428621	4.811858	4.753701	3.761850	4.975871	4.212824	5.483761	3.054819	5.033524	5.902089	4.546571	5.202345	5.415460	4.629909	4.934847	5.067595	5.568943	3.650757	6.048167	5.274432	4.903368	5.210353	4.797688	4.873267	6.336647	6.437057	4.133584	4.666150	5.610256	6.489269	5.244450	5.856496	4.614377	5.924655	4.231496	4.405681	5.486369	4.778206	6.088335	6.654408	4.209332	5.261351	4.436249	4.841157	4.975231	4.723230	5.214398
G060070	5.446624	3.794782	5.378966	3.774146	4.258205	3.584885	5.910722	5.223491	4.484168	4.958230	5.095468	4.623290	5.123958	4.695765	5.311064	4.671899	2.710996	4.706846	5.515520	4.178048	4.674733	2.084786	3.764007	4.728155	3.652563	4.126446	5.685032	5.356282	6.184381	5.262183	3.798698	5.433753	4.803454	6.267869	5.173571	4.818580	4.285138	3.371240	3.553183	6.110693	8.653549	4.148490	4.957604	4.224040	5.512688	3.397321	3.784407	4.437517	3.677504
G015018	5.734682	6.022792	6.286436	6.596668	5.772793	4.372757	3.956051	4.722853	6.367359	5.975239	7.713285	5.556958	5.726098	4.747463	5.905507	6.119767	6.542633	5.908386	6.599959	4.498351	5.837367	3.488664	5.264617	5.341056	5.424987	5.795001	5.405870	5.187776	6.391518	6.870585	6.318550	6.482464	5.625881	6.398284	6.089201	5.692968	5.509125	6.603279	5.166049	6.505132	5.893635	6.167431	5.556700	4.901909	6.513688	5.741827	4.848233	5.692379	7.005963
G029850	5.245507	6.973535	6.348823	-0.460092	6.328282	-0.460092	6.767743	6.015298	5.844134	6.686595	6.847095	6.192560	6.261898	5.283349	4.782015	6.682852	-0.460092	6.078835	6.852721	6.351705	4.512801	4.011194	6.165674	6.018146	5.756030	5.719389	4.740790	5.030165	6.770550	5.293724	5.521464	7.377664	7.084991	5.338705	6.396092	5.391914	6.827949	7.085834	5.936359	7.007559	6.488637	6.443730	6.739996	6.800327	6.038783	6.320124	5.691808	6.008172	6.731479
G045835	4.534737	4.476812	6.513367	4.882150	4.693488	4.039894	5.189852	4.752851	5.672421	3.983461	4.690772	6.186114	4.990439	6.132812	4.611777	4.328928	4.759069	3.555700	5.416205	4.636317	5.342143	3.976543	4.895098	5.587768	5.130258	4.271552	6.900501	6.546391	5.965053	5.279693	4.915086	6.870151	5.649195	5.404612	6.158096	5.260321	4.553709	4.823156	4.152920	4.568954	8.024525	5.040958	6.265226	5.945725	7.031163	4.766388	4.360483	5.805706	4.979841
G007490	-2.009688	-2.009688	-2.009688	-2.009688	2.130352	-2.009688	-2.009688	0.202395	-2.009688	-2.009688	5.392905	-2.009688	0.341624	-2.009688	5.960117	2.785390	-2.009688	-2.009688	-2.009688	-2.009688	2.508210	7.813361	0.843143	2.251303	2.429139	5.918402	1.485377	2.543194	3.054592	6.007249	-2.009688	-2.009688	1.443189	5.831056	-2.009688	-2.009688	0.470979	4.822981	0.981373	1.805218	3.543425	5.114640	-2.009688	4.328601	-2.009688	4.750022	-2.009688	-2.009688	2.731387
G033498	7.734461	7.393290	7.303572	7.855206	7.034042	7.484685	7.262038	7.603438	7.254448	7.051391	6.468855	7.572024	7.499243	6.380652	6.752113	7.252415	7.708765	6.776556	7.572259	8.023806	7.370653	5.735779	7.539657	7.329607	6.050575	6.354659	7.035691	7.529741	7.558825	7.682188	8.015690	7.948752	7.245495	7.199875	7.424634	6.060092	7.535943	6.969404	6.549006	6.319979	9.415268	7.354012	7.596441	7.758171	7.751547	7.261647	7.405438	7.274424	7.020333
G027716	3.920040	4.810376	4.037098	6.086638	5.402256	5.567014	4.896298	4.721924	6.093260	6.270734	4.704894	6.531248	4.459993	3.873310	4.217559	5.442469	5.420998	4.811586	5.316536	5.792146	5.062760	5.258927	5.423689	5.856109	5.970817	4.325143	6.127249	4.116617	5.332966	5.476158	4.814106	6.682286	6.152421	5.189984	5.156042	5.632950	6.045058	3.869658	4.701300	4.876008	5.745038	5.770015	5.396207	5.189858	5.757234	5.575750	4.771813	-0.865644	4.954912
G066409	7.066796	7.550064	7.933763	8.412058	7.034297	7.290060	7.806540	6.938659	8.098667	7.614647	7.220067	8.430478	7.753325	6.269733	5.969923	6.949663	7.458822	7.327087	6.880844	7.716183	7.775558	7.270332	7.580888	7.289173	7.330803	7.948726	8.564198	7.653657	7.443365	6.672619	7.554178	7.813039	8.763639	7.523926	6.445539	7.461350	6.299612	6.788089	6.928412	6.489038	7.588234	8.228008	7.465326	8.429635	6.916481	7.216200	7.736870	6.518630	6.171712
G008537	7.333437	6.858871	7.189706	7.784715	7.407141	7.553444	6.762478	8.003849	6.390917	7.268868	6.564144	7.206681	7.102876	5.585619	7.658115	7.397136	7.522982	6.707651	8.034885	6.936639	5.880707	7.604235	6.237020	7.012714	5.729481	7.546673	7.511954	6.277356	6.607851	6.281002	7.383447	7.329703	6.386820	7.810293	6.645101	6.064237	7.574982	6.710761	6.961963	7.668374	6.440303	7.883592	6.576270	7.493144	7.381900	7.508058	7.079692	6.479573	6.104377
G011922	9.852672	8.578059	3.304389	8.456526	8.330082	8.648881	8.404271	8.187076	8.888691	9.159609	6.182377	7.414175	7.227243	7.941114	8.588906	6.394628	8.840404	8.175932	5.431602	8.788380	9.341300	8.937893	8.306636	6.737814	8.691136	7.949037	8.227747	7.434076	5.881879	8.722237	6.958965	7.149037	8.798837	8.305166	6.723964	8.965960	8.899895	6.407279	8.857113	2.637952	8.775539	8.298556	4.241976	8.267058	8.280235	8.304259	8.855006	8.982973	7.010839
G076953	9.818986	9.559462	10.742289	9.898666	9.996535	9.924995	10.252771	9.117861	10.425003	9.680696	10.076527	10.832971	9.924391	9.548137	9.561002	10.355029	9.800595	9.925726	9.997883	10.286301	10.189896	9.854431	9.199259	9.814885	10.576848	10.461390	9.914941	9.963384	10.739196	9.654682	10.475587	10.324530	10.533719	9.462386	9.945077	10.381552	10.124439	9.927298	9.697055	10.235418	10.293527	10.027166	10.392937	10.140505	9.953879	10.395133	9.824776	9.563044	9.896322
G079390	9.325217	8.840052	9.375347	8.655367	9.924200	9.910498	9.039292	8.928935	9.303434	9.330014	8.400053	8.976512	9.049955	10.477058	10.553253	10.424402	9.266314	8.677201	10.627487	9.279997	9.672819	8.522719	9.788909	10.497900	9.287717	9.975001	8.410828	9.308946	9.784744	9.673556	10.002096	8.576554	9.180387	9.801315	9.614847	9.779342	9.237605	8.727972	12.389673	9.174408	8.751019	10.739230	8.468389	9.769212	9.204962	9.682173	10.468935	9.756659	9.886699
G053238	8.240430	8.627754	9.362077	8.759116	9.182215	7.973008	9.003247	10.019703	8.924509	8.850843	8.301028	9.050980	8.309486	8.671805	8.974073	8.937070	8.474459	8.803504	8.642728	8.610794	8.718872	8.007349	9.193453	8.766237	8.014443	8.445335	9.685157	9.389813	9.089351	9.471174	9.133155	9.689863	9.098694	9.277167	8.345879	9.537522	8.438292	8.267694	8.709458	8.916060	10.440122	9.108606	9.578829	8.800418	8.840403	9.103687	8.510444	8.749500	8.329726
G067184	6.129908	6.174718	4.816816	2.481999	4.726520	1.953883	4.165224	-0.627705	6.141846	4.639253	5.466984	4.297734	3.685649	5.780455	5.863978	5.876156	3.490902	6.381080	6.137182	5.810792	6.767267	5.251488	4.289150	7.289025	3.259208	6.132654	5.526943	-0.627705	5.158989	6.280725	2.501571	6.029336	5.222595	6.288333	-0.627705	4.262501	6.223033	6.216930	5.923275	3.001641	3.674311	3.202019	4.238184	2.507540	3.360886	6.439086	4.568632	3.946216	5.864939
G060975	8.490018	6.459246	7.001853	5.518702	7.110751	8.043903	8.391072	7.344200	8.521737	7.748385	5.713572	9.391883	6.296131	6.981634	7.516488	8.062168	7.540471	7.092495	6.231722	7.263768	8.926972	6.810425	7.770354	5.860592	6.661166	8.284815	8.607735	8.443190	7.675622	7.589961	9.003168	7.321007	8.398744	8.923592	5.756291	8.227878	7.398676	5.491511	7.558344	6.472537	7.901650	8.150693	8.786752	8.405874	6.176816	7.895852	7.346711	6.305955	4.817410
G001118	6.929102	5.067122	6.726297	5.811253	6.659170	7.051043	7.229153	7.134907	7.165318	6.547803	5.715018	7.372344	5.619769	5.724405	6.664291	6.964171	6.454657	5.562974	6.145382	6.037719	7.192891	6.060427	6.319708	6.330382	6.316258	7.231769	7.177952	6.843091	6.393471	6.054180	6.911330	6.751049	6.911088	6.257127	5.502317	6.906366	6.353834	5.497312	7.167630	5.129550	6.208529	7.112932	6.980177	7.463849	5.682838	6.796088	6.946491	4.650360	5.427074
G048885	9.337822	7.682880	9.735149	8.813277	9.736612	9.315867	10.093648	9.036838	9.832173	9.155567	8.043636	10.254580	8.876258	8.480675	9.552103	9.756207	9.451511	9.247795	8.775491	9.306245	9.440136	8.527786	8.640088	8.475984	9.033914	9.258739	10.153410	9.455927	9.922509	9.110178	9.652301	9.553780	9.388883	9.197790	8.491300	9.438240	9.325841	8.925719	8.528716	8.961540	9.776216	9.451893	9.819272	9.342188	9.434766	9.358147	9.679888	9.599437	8.452368
G061188	4.251918	2.126999	5.777539	5.777640	5.907647	4.491714	6.723635	7.028271	6.896896	4.020624	3.651669	7.405052	3.679950	6.901207	3.527896	4.286326	5.730376	6.017027	6.353883	4.941543	7.330577	6.845692	7.699293	4.541205	4.741094	5.110433	8.012010	6.151220	4.662743	4.919781	7.926507	6.884802	6.153696	7.147909	5.073538	6.599078	5.035323	3.252666	3.989093	4.591839	5.213148	8.381184	5.087491	5.680593	5.843138	5.129766	5.232240	7.077117	3.175754
G089710	9.842129	7.360749	5.402488	2.045690	5.084759	5.082542	9.260067	7.297064	2.988868	1.543361	8.635609	10.301980	8.345350	7.223989	9.392241	7.053393	2.319213	10.746973	10.004248	8.572371	10.507910	9.392430	8.704006	9.179633	10.135800	7.656725	9.980571	7.185159	9.122165	9.652262	7.153256	3.840290	9.161107	9.354762	-2.438417	10.189019	8.903770	9.057906	4.191351	8.001248	8.907655	9.633508	9.348976	8.372889	7.049702	10.614424	4.178127	4.276116	6.206693
G033503	9.942048	11.397526	9.528548	9.343613	11.453372	9.841556	9.961359	9.264871	9.711526	10.000005	9.448629	9.094697	11.412342	11.553144	10.380178	10.165377	10.283603	10.421449	10.823047	9.898406	9.965384	9.015232	10.410865	11.143096	9.271364	8.497688	9.725325	10.672813	8.784630	11.197898	9.308344	10.576299	9.892306	9.724056	11.109064	9.877551	10.086948	9.569679	12.568699	10.699877	10.570557	9.912766	9.496713	9.656263	10.901926	9.624664	11.118798	11.388110	11.439045
G026430	7.687489	7.724711	12.880637	11.492840	12.403716	12.402631	12.258304	12.773474	14.151563	10.755566	9.509402	14.232513	10.092805	11.198145	12.767471	9.473326	11.885199	12.749167	10.356962	10.599468	13.317508	12.257920	11.480924	12.642074	11.272582	11.744634	12.106166	12.972155	6.206722	12.425151	14.188932	12.247503	14.621134	13.226749	9.930051	13.163579	9.678620	10.823405	6.998433	11.561731	12.751817	14.717032	10.984611	13.269189	11.498467	10.208633	11.505900	10.877548	10.097369
G019976	6.751730	2.677909	3.155572	7.104258	6.218758	5.252213	4.780839	5.862159	6.359795	3.360221	3.918632	7.231792	2.771009	5.153976	5.225658	3.871908	6.524074	4.040809	4.252075	5.549410	5.479034	4.597510	7.012625	5.048647	4.332130	2.181280	6.483451	5.319087	5.618954	4.345432	7.091288	5.960465	5.894998	7.048286	3.358059	6.871159	4.831726	1.405369	4.649540	-0.947718	6.510376	7.184720	3.419116	6.854895	5.018606	3.967744	6.384021	5.164169	4.996191
G077672	10.315939	5.060075	10.807944	9.580022	9.649932	9.820079	9.571523	10.361665	8.837595	8.776246	4.101707	10.010823	10.997068	11.447408	9.222875	10.384821	10.801825	3.037606	10.037124	11.046427	9.204900	6.175492	10.214203	9.593218	7.535599	10.945850	7.145393	10.035348	10.660039	9.727770	11.180376	9.653714	8.956200	9.853631	11.458473	11.265562	10.889475	4.185843	9.869607	10.146777	9.255605	10.804797	9.012212	5.645028	10.324098	8.371765	10.015942	10.726710	11.006166
G082306	5.476854	3.908457	3.766181	7.281837	4.536478	6.811803	2.484027	7.170104	5.101035	4.203328	3.334111	4.339975	6.462187	4.416342	6.622529	4.130161	7.018630	3.985356	8.544001	5.967974	3.412884	1.658888	7.375161	3.592661	4.302906	3.850096	7.437853	9.158489	4.504460	6.584792	7.095839	5.038295	6.221682	9.309404	7.274973	7.640849	3.152165	5.548677	4.977216	3.575496	7.020666	6.268633	3.108861	4.087932	7.400057	4.434804	5.356133	8.322072	-1.630032
G088622	4.626797	4.239994	5.957426	4.733107	6.052422	5.214405	5.287230	6.834327	6.272925	5.565305	6.912898	6.080700	4.801787	6.777539	6.361705	5.147863	5.332906	5.279979	5.023066	4.854234	6.076749	5.469811	6.019005	5.557772	5.069263	4.791112	5.611716	6.772499	5.087531	5.297648	4.952593	5.275924	5.442294	6.291723	4.098026	5.752215	4.730476	5.337363	4.777884	4.586511	6.339777	4.998613	5.272768	4.897530	4.107474	5.342421	5.481035	5.248967	5.263838
G057055	11.408545	5.168396	6.533227	6.846702	7.480842	5.819664	6.522912	8.891453	7.021397	8.376652	3.553716	8.807443	9.353662	7.460286	7.632319	7.148258	8.601919	3.683884	8.194426	6.532011	8.225358	3.803801	10.464291	7.476142	7.150716	4.972742	7.964000	7.688924	5.661415	9.112008	8.612247	7.071704	6.725216	5.624678	7.189087	7.909074	6.705823	5.921728	7.012185	4.629920	9.422381	10.203391	4.380683	5.450304	9.294853	4.982987	6.358045	7.875895	5.892181
G028847	8.641308	7.057373	6.898923	7.832504	8.847509	8.877340	8.346607	8.340402	8.498912	8.556589	6.472697	9.228705	7.683285	7.367431	9.134734	8.658026	8.390139	7.838530	7.831838	8.583330	8.181400	8.901654	6.895430	7.190921	7.868957	9.004069	8.510290	7.270961	8.450046	8.441621	8.595561	8.303441	8.233540	8.253811	6.780434	8.014337	8.958283	6.251181	8.892501	7.342048	8.523562	8.664880	7.580269	8.549299	7.703884	8.333050	8.945490	7.741060	5.728618
G001390	6.752246	4.928110	7.437530	6.233771	6.568285	6.875639	5.864301	5.987140	7.330161	5.891509	5.160552	9.106735	5.325479	4.689737	5.949508	5.984187	5.529288	5.445395	6.323144	6.686423	5.134165	5.089167	6.977136	6.073701	4.760536	6.824170	8.920378	6.425184	6.715045	5.500423	6.621864	7.405408	7.654448	6.377234	5.155815	7.219161	6.159884	5.929881	5.483855	5.630125	7.661482	6.953440	5.817499	7.053504	6.734275	5.950092	5.959409	5.780511	4.700943
G057306	6.154279	4.229635	5.720539	6.408136	5.713954	5.518922	5.602142	5.238880	6.654738	5.809347	5.917435	6.985770	4.990198	4.649160	5.061516	6.184922	5.932829	6.131387	5.640374	6.327322	6.628393	3.871900	6.824336	5.364866	5.575267	6.512730	6.086180	3.399299	5.819016	5.543987	5.613786	6.305188	6.683604	6.133421	5.757254	6.920884	5.314374	5.097699	5.219299	5.606938	6.782163	6.845666	6.275022	6.437557	5.703826	6.347964	6.406423	2.876424	5.189584
G081039	9.102548	6.674024	8.013986	7.281491	7.118957	7.276436	6.417633	7.363322	8.141074	5.954655	8.925361	6.434795	7.179185	5.681285	5.828829	7.105669	7.554728	5.836138	7.780258	5.280944	8.268997	4.905360	6.347980	6.330847	8.752784	9.705565	5.992531	7.497197	3.589184	6.429447	6.292802	7.033631	8.454694	8.022050	7.040942	6.688528	5.318190	9.207063	7.776674	6.429963	7.058066	7.530228	8.615944	6.085933	8.072930	9.607286	7.723462	8.192926	5.515071
G059381	6.856678	6.912564	8.273555	7.842673	7.328336	7.949341	7.792163	7.182511	8.134313	7.415047	7.795352	8.672898	7.032088	7.021410	7.606234	7.654836	6.846158	7.564204	7.687655	7.847765	7.717396	6.585813	7.559490	6.859040	7.466248	7.622070	8.949357	8.526233	7.474765	7.806219	7.328271	8.507281	8.088970	7.599848	7.313147	7.446236	8.218876	6.727771	6.713269	7.596551	8.814677	8.078687	7.522318	8.353465	7.807559	7.731216	7.161223	6.579125	7.923410
G071204	11.920854	10.168073	10.365090	11.174177	11.584690	11.684265	11.647276	12.525060	10.661832	11.177393	10.256940	10.740762	11.121577	10.494655	11.822523	11.778795	11.834755	11.142897	10.713730	11.526209	11.463393	12.054626	10.694448	10.640572	11.101731	11.794393	10.037105	10.720257	10.782131	11.669221	11.657907	10.758833	9.889339	11.695210	10.926068	11.072956	11.615692	9.963002	11.776141	10.870693	10.365034	12.052429	10.643823	11.347792	10.702000	11.555860	12.010969	11.787074	10.358713
G052978	5.179451	5.736115	5.612240	6.715478	6.041502	5.674670	6.462011	7.028114	6.068693	6.298914	5.018536	6.552481	6.039255	5.914294	6.185482	5.667873	6.528617	5.070868	4.131308	7.163334	6.957715	5.912087	6.901851	4.453580	5.388503	6.776865	7.295678	5.690408	6.902015	7.366125	5.797064	7.343795	6.514683	7.235470	5.859996	4.191336	7.587635	4.082262	6.478442	5.113350	7.812003	5.826017	5.385413	6.871164	5.995680	6.174175	6.642919	6.556434	6.435420
G014182	16.760925	18.048476	18.635145	17.589380	17.837589	16.988347	17.003052	17.895758	17.836135	17.292887	18.659627	17.260620	17.697236	17.281734	16.861068	17.990840	18.092734	16.916121	18.398067	17.252930	16.657853	15.930569	16.607134	17.609458	16.716087	16.557810	17.758627	18.743039	17.297272	17.209699	17.930399	18.268580	18.713639	18.410180	17.734174	17.020380	17.632851	17.787927	16.507214	18.059313	18.793501	17.600308	17.941607	17.474727	18.251999	17.094111	17.767478	17.921920	17.465082
G007540	4.376587	4.163444	5.633071	3.362677	4.307314	5.205100	5.055684	3.266286	5.176953	5.535360	5.343072	5.817487	4.895896	1.603141	4.330664	6.976804	4.614388	6.290472	2.883698	4.357868	7.155207	-0.449028	4.301769	1.687404	6.718776	7.043421	3.385879	4.060674	5.927055	5.582495	4.264135	6.132467	4.614051	4.289276	3.227550	4.377696	6.015018	3.841369	4.656013	5.879599	5.517422	3.432064	6.973465	5.561442	4.583920	7.380507	5.053240	1.358098	5.394029
G054587	10.945637	12.212142	9.710875	9.963587	9.602914	10.529300	9.819778	9.301311	10.809674	12.237032	9.300944	10.471680	9.366684	9.932244	10.079478	9.726727	9.735081	9.848972	9.170954	10.058404	10.465250	9.929464	10.256129	9.393626	11.679742	10.505368	10.578744	10.769960	10.167352	9.537756	9.844499	9.071511	10.325341	10.068580	9.240958	10.787852	10.102793	10.273358	10.333075	9.442653	10.019553	9.711982	10.078243	10.856310	9.634031	10.215180	9.654380	10.094560	9.867331
G024849	1.346416	6.897124	0.802003	-1.845646	1.742954	5.682835	8.074987	3.885656	7.641574	4.227593	7.659483	6.590860	3.229598	4.447245	3.271795	6.160988	1.933064	7.365145	-1.845646	3.294051	6.994021	0.589488	-1.845646	-1.845646	8.271828	3.850848	4.845067	2.159934	4.438986	3.577747	3.332740	-1.845646	7.528227	1.841303	1.565794	2.880153	6.467302	6.004750	1.383515	2.272942	6.429090	1.850855	5.382445	7.446287	2.305533	6.329729	2.086888	1.555548	6.647142
G023130	6.251511	3.470681	3.493052	6.171265	5.854751	6.141324	5.280982	5.567324	6.745896	5.534875	5.356381	7.304454	5.819730	5.996260	5.857123	3.829545	5.988324	5.144687	6.196852	5.515570	6.210698	5.772206	7.212135	5.236960	5.713115	4.981982	5.537605	6.049629	5.701256	6.505049	4.754170	6.529887	5.841191	6.634353	4.392404	6.566348	5.380167	3.609098	5.257283	3.164406	8.320168	7.075535	4.911543	5.411100	5.821592	5.967595	5.922869	5.701658	4.902158
G086249	8.315349	6.145898	5.714369	7.596082	5.542622	4.720249	4.084144	7.073648	6.151819	5.356928	7.426644	7.255963	6.614414	7.821462	7.799825	6.798672	6.608752	3.092383	4.934077	4.255857	6.162761	2.480175	5.406920	6.764319	7.037161	4.058017	5.481277	10.133696	6.985590	7.510899	7.315990	7.303834	6.220460	7.690850	6.429677	3.439296	5.547648	6.812201	5.830768	5.291905	7.992149	5.974704	4.950656	5.605267	3.258887	6.465866	7.473703	6.853417	6.165748
G022654	14.102167	3.020777	3.333824	11.395579	7.328338	4.173299	1.793819	2.556961	2.705490	0.963603	3.890860	0.686186	8.130671	2.817638	3.766718	3.860494	6.486167	3.995558	-1.638829	1.052748	-1.638829	2.334388	3.413695	2.612537	7.754991	5.508024	-1.638829	-1.638829	1.693871	3.261969	-1.638829	2.963567	1.559366	0.782353	6.983226	2.500096	2.636948	4.436890	12.702074	2.426552	5.076766	4.767872	4.765533	1.088556	3.122116	4.304286	10.922070	3.484611	-1.638829
G044442	4.573981	2.815626	3.943304	2.456623	6.688174	5.572960	4.107988	4.170659	6.894819	4.324561	6.081339	3.578211	4.285407	4.403408	5.400500	5.565769	6.805860	4.818418	2.386901	4.149265	5.341654	4.304474	5.283437	1.912038	2.585433	8.281340	5.448624	5.551858	5.133756	3.035836	4.775094	2.547131	7.821348	4.984839	-1.236351	2.603021	1.932882	5.410955	2.497810	3.881714	5.519580	6.736246	4.437575	6.278330	4.999812	6.824936	5.646178	2.670204	4.847447
G079984	3.786185	4.722546	4.127994	2.487696	5.336100	3.286831	4.357194	5.142488	-1.077879	3.665705	3.569405	4.885531	6.551648	5.560933	4.795086	3.991468	3.432709	2.433552	4.753354	3.769937	4.073198	2.734714	6.359426	4.952014	-1.077879	2.786599	5.312076	4.801032	4.167499	5.074824	4.156922	6.212995	3.187620	4.650485	5.513044	3.712134	1.982023	5.340110	5.910176	3.373176	6.580023	3.157672	5.111107	2.514651	5.257834	3.195707	4.226505	3.510800	2.633355
G087620	8.839711	7.793051	9.027020	8.369267	8.509573	8.752678	8.439277	8.386189	8.714107	8.639555	7.732124	9.329447	7.826420	7.223187	7.906724	8.601644	8.606864	8.503821	8.166244	8.477948	7.985305	8.108844	8.100061	7.596147	8.630969	8.649708	8.767074	8.198873	8.281313	8.225326	8.259599	8.505717	9.039753	8.258459	7.840878	8.387666	8.431369	7.968761	8.165126	8.087034	8.689167	9.016552	8.877704	8.606639	8.476668	8.908945	8.486439	7.990605	7.643873
G067797	3.155015	3.493413	7.263556	6.763127	6.721472	5.427039	6.705811	7.012164	4.955051	4.469165	6.511979	6.537521	6.556639	6.330170	5.111353	5.840526	4.397120	7.137619	3.883211	6.255409	5.046950	3.948087	3.841572	8.793902	6.323567	6.657408	7.099541	6.626058	5.030187	4.557837	5.512082	6.841141	8.462896	7.427437	5.359571	5.618962	7.126865	6.339057	5.775429	5.437202	9.987429	6.594417	6.292558	9.515235	6.392438	5.700261	6.162773	7.557262	6.196832
G055531	-1.424187	3.965389	5.277112	6.093112	6.128755	3.397412	4.485642	3.159160	3.246148	4.830427	4.436810	1.591490	3.957562	4.287033	5.742127	5.400790	3.432495	5.925499	2.440262	2.010180	4.929515	3.819484	5.064773	5.236903	4.992223	4.800648	6.599259	5.254295	3.774046	4.354190	3.969320	5.474961	5.619783	6.367227	-1.424187	4.586201	4.649448	5.951486	4.542124	-1.424187	5.528635	5.843649	5.351173	4.247990	4.068804	5.642505	5.528547	3.265055	-1.424187
G004489	4.380996	4.061881	-0.712121	6.550080	1.774476	5.338134	3.829083	2.073991	5.257602	3.102155	5.556847	5.612047	2.229614	3.653212	4.344319	1.893270	5.692638	1.682073	-0.712121	8.291436	5.563748	-0.712121	5.209389	-0.712121	8.012536	1.983292	4.718619	4.160616	5.397779	4.121172	6.791220	5.724330	3.890572	5.767863	4.778486	2.698814	7.085764	-0.712121	4.420517	-0.712121	5.567875	2.582178	3.037114	3.504948	4.300517	6.712318	1.652921	2.319002	4.701836
G054435	7.992954	6.998780	7.123575	6.640989	7.098419	6.486996	6.449745	5.472152	6.936644	7.145113	6.685135	7.165287	6.218247	6.429097	7.093730	6.689824	7.750673	7.117715	6.345700	6.641482	7.001726	6.548474	5.464723	7.033068	6.210105	6.620320	6.445590	8.442577	6.565391	6.416433	6.235322	6.426768	6.964329	6.255168	6.551262	7.418034	6.075485	7.840586	7.814864	8.386410	7.051834	5.830592	6.851478	6.715050	6.646600	7.853930	7.342013	7.076789	5.716522
G027715	6.101085	6.724187	5.848678	7.165033	6.255105	6.301506	5.833483	5.506370	6.541147	6.634279	6.320355	7.519047	5.392019	5.384340	6.015863	6.712884	6.603743	6.292442	6.994491	6.516242	5.823801	5.881966	6.379451	6.357621	6.863298	6.124476	7.358809	6.611762	6.048153	6.329139	6.152824	7.525699	6.583928	6.038484	6.398572	6.582511	6.817718	5.036939	5.625295	7.018084	8.294067	6.532406	6.485213	6.250730	7.103058	6.514495	5.925153	6.133198	6.169556
G041956	7.811662	6.190406	7.653605	7.890978	7.602366	7.122482	7.686245	7.072816	6.833855	8.100881	7.147491	8.111275	6.887936	7.475459	8.561412	6.990631	6.761826	7.458382	8.437973	6.723591	6.863885	7.580564	7.364429	8.619406	6.103504	6.937883	8.082141	8.272566	6.862538	7.579195	7.439688	8.671494	6.295378	7.225040	7.098319	7.947245	6.796262	7.392291	6.908306	7.360790	7.911590	6.615479	7.778115	8.023590	7.131937	7.013370	7.057862	7.312065	6.175687
G070612	11.834696	11.891563	11.642329	9.500377	11.288573	11.631258	11.207396	12.009958	11.374322	12.404350	13.111260	11.419866	10.828617	11.617944	11.412539	11.141809	11.284615	11.929934	10.689436	11.173025	12.766421	12.443495	12.315300	12.309640	11.416359	11.827403	11.056422	11.508939	10.922684	11.892302	12.459337	9.465825	11.115913	11.227842	11.931317	11.716775	13.362714	11.411165	10.482890	10.418282	12.986975	12.621134	11.443798	12.643624	10.718447	11.074562	11.852101	13.281956	10.340419
G059679	10.585565	10.111868	10.241863	9.509879	10.513409	10.077865	10.417347	10.254497	10.166213	10.202833	10.161514	10.246947	10.150575	10.614091	10.451978	10.020412	9.774916	10.510907	10.061402	9.612631	10.185836	10.535802	10.117848	10.586418	9.993019	10.202386	10.159310	10.100898	10.449420	10.344138	10.083561	10.922812	9.435642	10.007247	10.467963	10.168791	9.556774	10.167315	10.583537	10.379893	10.346002	9.473537	10.075011	10.188266	10.318408	9.904104	10.092720	9.850636	10.702557
G029409	6.682460	6.117397	7.049520	6.960508	6.219251	6.166006	6.613846	6.807563	6.578608	6.741038	6.535187	7.079098	4.670377	5.654250	5.967457	6.810264	6.579161	6.527189	7.095287	6.730449	6.494104	5.302050	6.527358	6.385956	5.898621	6.464188	7.018529	6.362725	7.256933	6.321276	6.365672	6.748948	6.599912	5.962087	5.593270	6.551297	6.388011	5.738860	6.752081	6.476688	6.728141	6.283874	7.056144	6.468308	6.022882	7.016772	6.641131	5.411595	5.514594
G007027	8.368534	6.316019	7.042253	8.050325	7.395500	7.238418	7.706393	6.469737	7.651226	7.067077	5.548463	8.013894	7.384229	7.083538	7.340087	7.627026	7.480228	7.772525	7.089202	7.469937	8.383477	7.246643	7.461611	6.446709	7.471958	8.004359	8.332832	8.251837	7.478849	7.433380	7.682800	7.127405	7.519584	6.719490	7.536546	7.553504	7.300413	7.540085	7.135407	7.509072	7.786691	8.025976	7.168121	7.726207	7.344003	8.086716	8.023236	6.889372	7.774437
G087291	9.560177	10.544234	9.878266	9.645810	9.508978	11.184735	11.021465	9.567201	10.581643	10.072580	9.957711	10.421303	10.035337	9.923118	10.778027	10.165203	9.250469	10.868850	9.795770	11.236815	10.080652	8.457409	9.786716	10.322457	11.277475	10.180378	9.039917	9.778543	10.834141	9.531151	10.199143	9.686300	9.897373	10.537090	9.319695	10.754335	10.316223	8.992643	9.838685	9.957417	10.192209	9.543558	9.629054	10.838274	10.345609	10.022432	9.641969	11.668185	11.734052
G026065	7.068682	7.656174	7.087194	8.304332	7.526829	8.063271	7.699313	6.608372	7.988961	6.749032	8.040805	7.657243	7.252924	8.035487	6.981579	7.146347	7.565797	8.037360	8.248757	7.508830	8.149803	7.386511	8.392969	8.809134	8.902473	7.874267	6.632975	7.986879	7.489604	7.802468	7.469703	5.996756	6.957400	7.942620	7.879244	8.493901	7.892005	7.391923	8.293633	6.531930	7.489138	7.808454	6.904241	8.330754	8.278159	7.351264	7.721418	8.327968	7.512245
G017039	8.872950	7.447389	8.474000	8.519700	9.342903	8.730289	8.944160	7.770309	9.136567	8.356075	8.639994	8.847692	8.520738	8.803093	8.416526	8.886456	9.265101	9.473212	9.044490	8.255116	9.313973	8.039433	9.243546	8.841283	8.285205	8.088793	8.432023	8.933831	7.980539	9.773719	8.930310	10.219397	8.837191	8.486327	9.172890	8.670470	8.197073	8.225517	8.627274	8.846084	9.981215	8.850956	8.352113	9.061018	9.297376	8.788687	9.095775	9.079401	8.880350
G082618	7.599356	9.277020	8.621377	8.922862	8.262275	8.531582	7.940675	8.733431	8.163643	8.352985	9.787880	7.716107	8.760693	8.092543	8.124894	8.235998	8.504673	8.129787	8.907795	8.242538	7.930149	7.549264	8.417985	8.663663	8.716257	8.573899	7.717886	8.464597	7.482930	8.340198	8.133556	8.529284	8.569263	8.861616	8.166154	8.486415	8.597206	9.607232	8.558390	8.478698	7.195250	8.152891	8.168109	7.930299	8.626495	8.569905	8.225920	8.334181	8.264593
G008034	7.484357	7.469635	5.770296	6.071955	7.501468	3.896976	2.406772	2.934098	2.165938	6.187690	1.896553	6.502840	8.746171	0.920962	5.865684	4.000707	0.732471	2.848626	5.599442	3.517588	6.347926	5.348890	5.419467	4.779912	3.998188	5.206041	7.277375	4.588788	1.640132	4.640527	2.193714	6.528720	3.952106	7.012792	6.074292	7.404583	-2.209037	2.328622	5.648460	1.885032	8.252424	6.644144	7.208695	4.870011	3.220678	4.589084	2.599954	2.564000	-2.209037
G014724	7.293632	6.941836	6.385349	7.144522	6.910279	6.967273	7.460524	6.705043	7.448581	8.041865	7.597732	7.985955	6.494572	6.828388	7.716515	7.607273	7.146949	7.161740	5.980641	7.406760	7.080430	6.469583	7.717663	7.219765	7.500429	7.306957	8.303091	5.513617	8.934573	8.392872	7.851441	8.026334	7.561346	8.030609	6.226927	7.088534	8.045940	6.461487	6.991415	6.797464	8.964562	7.243904	7.021303	7.133751	7.156686	8.000256	6.637967	6.138405	6.959787
G051411	10.846546	9.847788	10.245895	10.350006	11.046274	10.912553	11.019442	10.355838	11.315608	10.643680	9.916955	11.257397	9.806510	10.532671	10.552354	10.925752	10.902949	10.684175	10.132666	10.528591	11.033585	10.473205	11.093393	10.505012	10.814662	11.158531	11.376006	11.224850	11.276190	10.902987	10.869524	10.543613	11.163458	10.967642	9.423039	11.246307	10.318529	9.675786	11.515316	10.174702	10.855907	11.153785	10.564353	11.022181	9.576498	11.124413	10.805714	10.357965	9.520134
G017602	4.063406	4.838052	4.688389	5.135757	3.803012	4.888056	5.119670	5.369172	5.461594	5.130453	5.472569	4.426316	5.761165	5.591010	6.124698	5.342689	4.029617	3.777687	5.700127	5.071744	5.618683	3.303216	6.318141	4.703406	6.997277	4.395238	5.888334	4.897392	4.740344	4.445575	2.499579	6.800030	5.456728	5.735382	5.978184	4.087059	5.882480	3.165225	5.472959	5.328907	6.738195	4.530767	5.289052	4.965340	6.451579	5.106502	4.210449	6.397526	4.945609
G084856	4.594587	5.152899	2.978979	1.600779	6.133103	3.758725	2.474519	2.067025	5.545462	5.029707	4.418607	4.901455	4.100691	2.093453	5.977905	5.074563	6.967320	5.099156	4.738569	1.587613	7.385040	7.062565	4.065981	2.642441	5.775757	3.009406	6.060413	4.470706	2.358236	4.108621	5.409640	3.616440	3.888997	3.690845	1.850822	4.682694	1.527823	4.525220	4.723815	4.183060	5.347892	5.560671	4.922069	3.760486	4.371706	5.920029	5.300006	4.222817	1.769335
G036331	7.960845	7.269027	7.295489	6.860969	8.576113	7.862539	8.116828	7.129787	7.825732	7.940769	6.283860	8.196507	8.032245	8.284909	7.558546	8.355592	7.649853	7.631676	7.242534	7.419257	8.515978	8.355862	7.636977	7.488276	8.039478	8.229813	8.106296	8.033294	8.339228	8.496238	8.372283	8.156692	7.982588	7.966310	6.815786	8.020580	8.169595	6.215713	8.875148	7.106084	7.869040	8.066243	7.835950	7.548187	6.807279	7.957978	7.794133	6.613655	7.301427
G069089	6.018663	6.182561	7.242842	6.852464	7.226947	5.442483	6.571635	6.340284	7.853582	6.768506	7.119728	8.312417	6.125397	6.402152	5.351948	7.238220	7.336158	6.660191	7.114714	8.156797	6.414263	4.676963	7.046060	8.484418	6.167226	6.967225	6.563754	7.802043	8.350386	6.518144	7.627704	8.958327	8.514474	6.322899	7.403548	7.133850	7.710566	7.619940	5.273641	7.331761	8.675095	8.203111	7.248223	7.465333	8.293642	6.758715	6.105090	5.702085	6.447877
G085851	7.916223	8.333451	7.031268	9.125440	8.221144	8.021687	7.673232	8.246649	8.282447	7.946408	6.213307	8.408817	8.413419	8.281721	7.352586	7.765635	8.496783	7.847890	8.157858	8.563924	8.262154	6.908554	8.290558	8.492517	8.244331	5.549784	7.811913	8.290941	9.059037	7.600615	8.596273	8.083047	7.954475	8.956471	8.445325	8.273666	7.753508	5.145930	7.899146	7.425349	8.266298	8.926009	4.719942	8.335073	8.254883	5.488971	8.213278	8.621426	8.156785
G068972	6.527731	7.655941	6.639704	8.320035	5.678845	6.919287	5.484325	5.448253	8.114648	6.995585	8.288404	7.017809	5.006795	4.856358	6.652097	7.340218	6.396709	6.426032	5.631707	6.341380	7.352278	2.532932	5.900052	6.393959	9.011236	7.745660	6.237846	4.616638	7.765342	7.441535	6.279994	7.953631	7.313399	6.271974	6.407412	7.644710	7.137286	6.034186	7.425404	7.372030	6.734722	7.346250	5.599092	6.701767	7.779457	8.110564	5.135889	5.791720	6.990925
G051403	8.083672	8.974619	8.636564	8.706846	8.462807	8.521264	8.697967	8.929960	8.302178	8.094876	7.425426	8.444152	8.998261	9.274807	8.193849	8.550403	8.313625	8.194609	7.732007	9.213604	8.685428	7.790862	8.841267	9.075266	7.900882	7.845265	9.299737	9.153314	8.325820	8.547758	8.030547	10.084153	7.804601	8.188472	9.920290	9.069085	8.898924	7.651244	7.987579	8.864126	10.400581	8.112440	9.084358	8.387319	9.805214	8.308711	8.403089	9.212840	9.685726
G038601	6.896896	6.431362	5.613607	5.762710	7.019770	5.829702	7.200740	6.858013	5.507415	7.405427	3.426054	6.213342	6.489769	6.550699	6.424768	5.906290	5.727597	6.064032	6.486645	6.743751	5.659530	4.153824	7.232615	6.336515	6.447699	5.314201	7.868386	4.914126	6.693987	7.150505	6.060808	7.313843	5.998649	7.843952	6.986897	6.647319	6.591169	4.880736	5.986495	6.712530	7.897532	5.834591	4.231572	6.370716	6.822408	4.665966	6.186259	6.318541	5.106999
G043843	6.765437	4.771473	6.041392	5.132812	5.895923	5.136258	4.536526	5.653325	4.991758	5.509236	6.422491	5.333778	5.971291	4.374599	6.678268	4.913315	5.525631	5.536695	6.536118	3.547466	6.220785	5.270048	6.516337	4.011207	6.445899	6.461449	5.815610	7.763828	5.009845	5.409216	3.745840	6.200968	6.111537	6.150448	4.376188	4.523681	3.918052	5.461445	5.959676	5.737772	8.039854	5.415144	6.325114	6.195202	5.651131	6.533933	5.076722	5.239126	5.568257
G021785	6.377008	2.671756	4.034755	0.437367	1.421718	1.202991	0.383661	6.596492	3.330440	2.648576	4.163636	4.435076	2.223174	3.329600	2.475115	2.898089	1.239164	3.592193	5.479819	0.424574	3.167276	0.073395	2.583272	5.651773	5.352417	3.809951	5.153251	6.724864	-0.530451	2.198954	1.688428	2.832272	5.539691	3.525025	4.389241	4.372557	2.832467	4.539892	2.771236	5.063125	7.483078	4.254634	5.102091	4.299040	5.643760	2.494340	0.337429	7.112532	4.596298
G000231	6.442173	5.405773	6.202878	6.254623	5.806748	5.281489	6.853037	3.819282	4.972600	5.618870	4.340946	7.048457	4.367190	5.532194	5.786790	5.274378	4.757498	6.064972	6.319770	3.728033	5.656097	6.449366	5.292957	6.715140	4.749009	4.710478	6.306359	5.995391	6.058553	5.698521	6.308396	7.383437	4.301609	4.542004	5.660410	5.699276	4.639654	4.370042	5.460383	5.412031	6.810536	3.910058	6.269986	6.018037	6.343936	4.967601	6.089468	4.474370	6.565262
G005197	7.396812	6.365617	6.846326	6.630020	7.688439	7.479386	7.894716	6.991452	8.169690	7.207546	6.414909	8.232159	6.208035	5.898768	7.033935	8.272548	7.521395	7.296765	4.852015	7.424084	7.346936	7.324570	7.035095	6.980437	6.836521	7.597725	8.481021	7.458221	6.912498	6.955179	7.711928	7.757467	7.967668	7.064289	5.604460	6.689562	7.645370	6.241907	7.514331	6.432389	7.760240	7.398165	7.395966	7.655453	6.211048	7.685267	7.625125	5.682436	6.596559
G034415	8.016883	6.860784	9.147481	6.780277	7.206467	7.094317	7.205016	7.766823	8.509266	7.463066	8.469320	9.438237	8.423067	6.957945	7.928143	8.260758	7.560315	8.474552	9.465314	7.419649	8.455560	5.655840	6.549284	8.446255	9.534827	8.311926	7.880652	8.360255	7.212585	9.164209	8.752482	9.479718	8.140777	7.952121	7.603767	7.812251	7.901799	7.925461	7.331826	9.595196	9.164032	8.310392	8.736877	8.440867	9.129365	8.395560	6.972267	8.868161	8.416500
G034844	1.302317	5.057200	4.866892	1.629492	3.607444	5.857404	5.935115	6.116486	5.322345	3.080982	5.374769	4.876889	5.446004	6.126864	5.242214	2.990121	4.023152	5.246113	2.045375	5.379892	3.475165	0.567101	4.459931	5.122793	3.010339	3.109025	7.389091	5.711366	9.173820	5.358314	3.707489	7.729484	4.421857	5.825031	6.257686	4.401058	4.547086	5.213325	2.163028	5.525047	4.972015	2.143271	4.876611	3.714986	5.869055	4.185865	4.211040	4.939758	6.735760
G090564	6.035013	-1.829193	5.291885	2.973719	3.206438	2.493712	6.935990	4.501729	3.509301	3.429104	2.369110	5.871736	2.315465	3.911205	4.982432	5.002895	0.928654	2.491402	-1.829193	5.391655	4.587120	6.416508	4.806939	4.234197	0.342747	2.433786	4.245350	5.945025	6.910149	1.685507	5.337771	-1.829193	4.991079	5.096356	4.647222	5.548451	4.997211	3.164025	4.914104	2.863164	5.343312	3.422168	6.836623	3.583860	3.785299	2.098384	2.679537	2.645828	3.832545
G053140	4.912520	6.256351	6.606558	5.661911	6.294934	6.829973	6.190223	8.856610	6.156647	3.755388	6.070951	4.817426	9.137791	6.665342	4.514885	9.669647	5.980287	7.288948	6.846845	7.809091	1.577591	4.205217	1.577591	5.900190	5.025307	3.478644	7.578547	8.700399	4.366499	4.692692	4.510880	7.865713	7.850581	7.811749	9.525884	4.331507	12.038011	6.003111	5.701214	6.194711	9.063133	8.961095	7.503893	7.652758	9.154241	6.116300	6.028562	10.923245	6.265131
G032952	4.572875	5.768872	5.548782	5.088093	4.828430	3.691404	3.645766	5.071209	4.699314	5.748069	7.880984	4.094143	5.040560	4.809877	3.417581	5.235209	5.454077	6.027409	6.436472	3.462104	5.311695	2.856864	6.109225	5.607372	4.771161	4.386302	5.523678	4.541107	4.176667	4.709581	1.696380	5.386707	5.557133	5.102994	4.213842	4.878621	3.985907	7.120744	4.613640	6.363879	6.686269	5.001013	5.522202	5.118867	4.004344	6.147739	4.569621	3.077639	5.018771
G059670	-0.541770	4.619103	6.857387	2.673538	-0.541770	7.865457	3.421211	4.593210	-0.541770	-0.541770	-0.541770	-0.541770	-0.541770	7.780279	4.120917	-0.541770	6.892657	6.438944	3.063654	7.621325	-0.541770	-0.541770	-0.541770	3.046171	1.581592	1.555173	2.449434	3.107860	8.470119	8.443030	-0.541770	2.445125	-0.541770	3.814084	7.990079	7.318363	1.898379	1.854845	6.174085	-0.541770	4.181624	-0.541770	3.291363	1.975773	7.129096	-0.541770	-0.541770	-0.541770	8.962654
G004472	5.241521	3.813355	2.943094	6.720523	2.388856	5.407118	4.397369	2.038621	4.787554	2.931965	4.140983	5.481772	-0.041957	3.433727	4.416361	-0.041957	5.530287	2.298526	-0.041957	7.930083	4.470529	-0.041957	5.122655	-0.041957	6.873387	2.592987	4.845177	-0.041957	7.057220	3.693152	6.240644	5.331678	2.123760	5.317514	4.490210	2.862586	7.471263	-0.041957	3.971502	-0.041957	5.885244	2.755187	3.623167	3.498339	4.716743	6.991504	2.270028	2.921166	3.615317
G044234	5.529778	4.209670	6.463054	4.309147	3.424807	3.052490	4.361354	4.144700	5.354144	4.287062	3.215334	4.631424	3.924262	4.261417	4.340191	4.763910	3.245191	5.481535	6.348802	3.897171	3.842662	5.273050	5.314724	5.233438	3.506923	3.323685	6.359809	5.825945	5.961226	4.330139	5.623894	5.477047	3.852754	4.235550	3.615939	5.413363	5.564794	5.195735	2.492629	6.065659	5.904490	3.687572	4.810397	3.599724	4.437468	3.069750	3.640985	5.782539	6.449537
G003063	0.918792	5.752311	8.376585	3.241123	4.807122	6.433319	5.016853	4.934005	5.570346	5.477347	6.459747	6.888184	3.863281	4.660327	5.780573	6.425356	3.524431	4.773972	5.919958	5.475638	5.934619	7.475794	5.870132	6.519984	3.724409	6.937828	8.611473	7.074320	6.399514	6.985943	7.009367	3.563551	7.087526	4.725799	3.505587	8.578774	5.342827	5.133918	6.188037	6.233476	6.379270	8.171619	7.106876	8.007825	2.809658	5.625885	3.747336	3.897293	5.607808
G004542	6.245189	3.459648	2.214854	4.051325	5.593110	6.852591	4.150644	6.756532	5.181034	3.925235	4.447696	7.170751	5.375297	7.400907	6.523202	7.850670	7.148639	5.070694	3.597433	7.091257	1.930816	4.304759	8.994137	4.489595	5.805687	4.122851	2.898580	5.657042	7.947078	7.727380	6.379447	4.514774	3.560002	5.311126	6.019787	6.880918	7.213958	3.309842	5.808424	3.761877	6.493037	6.889956	6.374606	5.440410	6.044421	6.946167	6.335967	4.992178	5.861853
G001111	14.060848	14.339537	14.045450	14.935220	13.996814	14.478838	14.044140	13.919123	14.326250	13.443072	15.272062	14.151329	14.355437	14.584746	13.525576	14.025453	14.208789	14.642026	15.110889	14.270679	14.761895	13.868088	14.468400	15.025715	15.057686	14.102947	13.838936	14.944413	13.715064	13.728001	13.798324	14.005020	14.035942	13.994380	15.123286	14.841551	14.227473	15.061357	14.242900	14.782797	13.298164	14.339944	14.347866	14.379425	14.815081	14.638624	14.340693	15.247935	14.702683
G072632	8.047773	1.210995	1.087857	10.050546	9.318981	8.914507	10.048398	7.090215	9.813026	-2.393324	-2.393324	10.525739	9.151064	4.995009	8.682719	8.999538	8.185860	9.100866	4.499690	7.793971	9.190467	5.384136	7.488200	5.477780	7.640026	-0.055046	9.704200	2.600623	3.910458	7.079271	8.105878	8.277151	9.281799	7.359084	-2.393324	5.191450	9.877462	1.067739	8.269174	7.250714	5.162052	9.267384	8.249086	9.880985	-2.393324	3.723899	9.520969	1.062284	8.382596
G074885	6.203904	4.648856	4.886852	3.674417	5.443100	3.207799	4.184063	2.856547	4.991797	4.226279	6.864689	5.116820	4.752034	3.095808	5.977685	6.519105	4.705935	5.536385	4.271514	3.661963	5.165149	1.887469	4.842665	2.573128	5.161331	6.636437	3.421445	-0.994531	2.064365	5.725826	4.370135	5.405798	4.479903	5.072772	3.366108	4.504507	2.594890	6.634409	5.191357	6.496419	5.455591	4.447948	5.645980	4.478289	4.564680	6.860974	4.687476	5.461651	3.642744
G063529	4.295364	3.323585	8.772851	5.803263	6.831659	10.857537	9.829296	9.711413	9.748494	4.626453	9.283919	8.557944	8.637981	11.538818	9.695446	10.864802	7.991534	5.582231	9.033852	12.556158	7.696733	10.396075	11.142917	7.151620	8.218023	7.465539	8.313772	10.462220	7.888051	11.231398	7.758624	7.894697	8.625673	10.500514	8.434935	10.921383	11.714514	4.433212	6.848217	8.245036	11.188508	8.416893	10.295852	7.559506	6.786022	9.296749	8.731619	9.506101	9.798598
G046707	4.380633	1.455062	4.031848	2.175591	3.918307	8.599395	3.632381	1.114921	5.762516	-1.105652	-1.105652	3.027206	3.253691	1.822115	3.372522	1.612664	0.982826	2.121534	3.416852	-1.105652	-1.105652	3.126756	3.653775	2.555865	1.061253	6.988698	4.772125	4.875734	2.836185	4.519533	6.221728	-1.105652	7.725802	3.654777	2.871771	1.994328	2.578199	2.061841	4.712051	-1.105652	3.433673	9.408974	1.575929	10.805494	5.288246	-1.105652	2.086787	5.141792	-1.105652
G015690	11.725201	9.884540	7.849371	11.285760	10.974981	9.012852	11.020388	8.752934	9.298584	10.511508	11.313569	10.328508	10.280150	8.118681	8.562674	9.266080	10.941287	11.161964	9.451388	7.521056	11.510202	9.250221	10.269760	10.131091	10.187577	9.844310	10.391144	7.464206	4.451134	7.840237	9.782044	10.449523	8.606260	11.176719	9.971248	9.701426	9.138127	8.477733	8.727717	9.172089	10.691716	8.251468	9.666009	10.981826	8.928714	9.063283	11.128801	10.833398	7.494858
G017466	3.357883	4.715087	4.596287	4.913966	5.158872	5.314009	5.805007	6.984142	5.754922	5.640280	3.026617	5.571209	0.523599	4.065970	7.916809	4.300276	4.337328	7.932899	7.766251	3.646110	6.091946	6.763085	4.461974	5.008840	4.440087	4.883064	8.732727	5.731809	4.762170	5.647248	4.456285	6.936380	5.109365	8.103575	0.523599	5.557744	2.901561	7.900084	3.390824	0.523599	6.397147	6.233506	0.523599	7.015163	3.756663	5.577850	6.230953	4.787037	0.523599
G025998	6.600389	5.542361	6.638637	6.108118	7.453111	6.170018	5.743624	5.741237	6.264710	6.200613	5.269784	6.541735	6.347030	5.729084	7.619972	6.997771	5.958722	6.586540	5.246688	6.133790	6.260679	7.259795	4.834195	6.086951	4.944622	6.580463	6.153329	6.297207	5.861761	7.188677	6.699199	6.921517	6.612915	7.027326	5.198165	6.240359	6.996905	6.463358	7.028206	6.974865	8.127998	6.579937	6.284281	6.627341	6.445518	6.383013	6.670260	6.561868	4.093535
G009656	-1.555943	8.275944	6.775564	3.437001	7.720901	7.421219	8.945773	7.507931	9.900441	8.902218	7.759498	10.381260	6.007415	6.413045	7.336122	8.597564	7.677833	8.473901	6.288846	6.267700	8.296237	5.415493	6.408604	7.205739	7.737045	8.970007	9.031770	10.382242	5.138320	7.706138	8.229909	6.011214	9.610639	8.874682	8.395329	9.385138	7.135697	7.622079	1.704808	8.647314	5.953210	8.379154	9.618940	8.676214	8.663816	10.052004	7.595987	8.853236	5.153355
G083070	1.611235	4.500358	6.901760	1.951579	3.394546	1.817828	3.042752	5.415846	0.697712	2.974602	3.316771	2.176830	6.146815	2.687821	1.495418	2.860786	2.901630	4.055253	4.445941	1.939333	3.791667	-2.125162	4.108324	2.866998	2.309802	1.701601	5.209081	2.934928	2.652067	-2.125162	-2.125162	5.666807	0.873375	4.401552	5.170138	0.250638	2.573552	5.009313	-2.125162	5.768124	2.038257	0.846190	5.703064	1.167513	6.533238	2.495408	2.352017	1.022505	5.955864
G011819	4.188371	5.085471	6.910070	5.921031	6.276218	6.733529	6.552778	4.817839	6.676736	7.203507	3.567860	7.969190	4.681107	5.075685	4.056125	6.057079	6.184693	5.267136	4.649922	5.458402	6.203513	5.155923	5.708951	4.083343	5.979347	6.818666	6.638406	5.253635	5.576819	4.999487	6.333975	2.483452	7.045499	4.689173	3.515240	4.842644	5.744649	4.925847	6.163043	4.821813	5.613372	5.963464	6.169747	6.389162	5.357641	6.443753	6.223435	1.778793	3.434517
G043429	11.683648	12.260168	10.502380	12.017053	11.337288	11.033846	10.840339	11.579551	10.883744	12.079664	11.084003	10.744416	11.506943	11.912364	9.995415	11.097682	11.884221	10.474053	11.460818	11.816089	10.631532	8.053610	11.264452	10.500073	11.112599	10.845025	10.291610	11.035519	11.995051	11.492590	10.938399	11.565063	10.430863	11.295529	12.035766	10.912225	11.422831	11.383617	10.893221	11.600094	11.742019	11.078959	10.776847	10.863474	11.809869	11.433316	11.416232	12.430268	11.705806
G041323	11.710113	11.016389	10.367302	11.202293	11.166239	10.945641	11.259861	10.908205	10.709003	11.334628	10.743879	10.399080	11.104520	11.522372	12.001095	10.940507	10.934610	11.085736	11.372065	11.630073	10.949653	12.303124	11.158571	11.341828	11.348778	10.797338	10.488110	10.448569	10.937244	11.317566	10.699068	10.641413	10.516401	11.650603	11.255584	11.074486	10.868080	10.638270	11.800131	11.248083	10.953376	11.185289	10.575262	11.136499	11.662669	10.742723	11.315810	11.835137	12.012946
G021467	4.783639	5.008687	7.686329	6.780985	7.582815	6.970127	7.007965	5.589606	6.505186	8.012290	6.430068	6.924438	7.133287	5.616349	5.236525	6.609321	7.146144	7.260521	5.390912	8.512450	5.471252	3.465798	7.098370	6.427479	4.734248	4.406143	8.127665	7.443200	8.039504	6.028746	5.820242	8.382481	7.117005	6.272927	7.734726	5.741362	7.657512	5.139405	4.281430	6.924633	7.978271	5.061582	7.711982	5.898001	7.523138	6.201229	6.378806	7.294323	7.742894
G085937	5.444997	5.220012	6.307427	5.886796	5.653795	5.906021	5.378476	5.389571	5.738053	6.310650	5.822165	6.896830	5.337895	4.011776	5.603426	5.207815	5.174563	6.342431	7.197710	5.727698	6.537638	3.439887	5.302865	6.183021	5.884026	5.415121	7.939199	6.239999	5.139315	4.758413	5.828576	5.760943	6.095822	5.039548	5.182118	6.854435	5.985814	4.959479	5.110536	5.928055	8.028338	6.283945	5.349592	6.173772	6.384940	5.689537	5.825131	6.051634	5.735002
G032494	4.484902	8.951023	7.591377	9.199445	7.796737	8.569347	7.794579	7.172002	9.263904	8.459740	9.991368	9.113468	7.302078	6.618702	7.950954	7.637459	8.095818	8.548713	9.291540	4.659418	7.809587	6.173184	7.024937	7.705625	9.816415	8.567793	7.836194	7.309719	6.703146	7.924394	8.862699	8.351377	9.889042	8.238069	5.452928	8.362844	5.528515	8.821790	5.381416	8.752471	7.620621	7.780004	8.671720	9.453398	5.656990	9.429236	7.623290	5.324997	6.529099
G044257	5.685077	5.161008	0.226835	6.183065	6.372158	5.745875	6.030992	4.234392	-2.421626	-2.421626	5.419068	7.220333	1.736565	4.976287	-2.421626	6.893050	-2.421626	5.708492	-2.421626	0.306013	-2.421626	5.074305	0.659246	1.017879	4.569293	5.295591	0.102091	5.858963	2.353453	7.970037	5.655587	8.222413	7.002954	2.360523	5.565694	1.406925	0.257333	-2.421626	2.186600	5.120175	7.342789	6.275538	5.628395	0.342301	6.260958	-0.060213	7.414889	4.412539	6.007194
G089636	-1.983650	-1.983650	7.335635	-1.983650	-1.983650	4.928773	-1.983650	7.955936	5.437176	-1.983650	3.050243	5.610095	-1.983650	1.156886	-1.983650	5.517368	-1.983650	3.709599	5.575131	3.994014	4.797496	-1.983650	3.369920	3.792689	4.617066	4.477671	0.532717	6.063899	4.284600	-1.983650	5.719782	-1.983650	4.582824	5.397473	2.282823	4.750697	1.967917	4.601715	-1.983650	5.945181	1.142969	3.923657	7.032158	2.980211	1.648040	5.755414	0.663224	2.805456	3.121492
G059534	5.260949	4.350087	5.671940	5.771318	6.091219	6.696385	5.907702	4.253286	6.255499	7.210918	5.041497	5.474444	3.215307	4.365294	4.105437	5.482473	5.573037	4.976806	4.409375	4.426303	4.259107	2.577417	3.055420	4.535530	5.287598	4.253214	6.087228	4.112078	4.865778	3.750350	4.882666	4.677128	6.203370	6.412502	4.759335	6.387938	6.200131	4.401693	3.578316	4.421873	5.550018	5.008812	4.575040	6.073103	5.858616	5.094685	4.217835	4.059045	1.691330
G085738	7.978871	7.189792	8.206198	7.386174	7.905267	8.117297	7.780518	7.403502	7.874999	8.225836	7.860322	8.806470	7.048289	6.768997	8.108162	8.371180	8.239280	8.315137	7.008052	7.998963	7.760647	6.905708	7.805080	6.856368	7.225701	8.195951	8.011259	8.002281	7.766397	8.074655	7.741159	7.543695	8.003337	7.250828	6.710892	7.461350	7.970051	7.440483	7.289543	7.639564	8.879484	7.854683	8.465439	7.851724	7.600283	8.371219	7.528250	7.493629	7.171889
G004057	10.627566	8.393512	6.716345	6.896539	9.401274	6.862597	8.654139	8.228917	8.645220	9.361130	5.552602	8.574596	9.363034	8.970177	8.447823	8.494755	8.793689	6.810727	7.630889	8.122215	6.691803	6.820537	7.943595	8.682038	5.273313	6.877036	8.575380	7.970038	9.853958	8.613083	8.806069	11.066611	8.353853	8.355409	8.709413	7.077643	7.739208	6.495108	9.062552	8.224157	10.294114	7.243147	8.068215	8.011140	9.064573	7.688127	9.169519	9.022513	8.936163
G053418	6.653329	8.133214	7.856490	7.695582	11.313491	8.333027	8.571100	7.857386	8.437582	6.189585	7.460091	7.247770	9.319474	10.769885	11.438815	9.910553	8.671756	6.644722	10.836535	5.445722	9.207752	8.656176	8.837988	11.679493	8.211610	6.666323	8.944095	10.332612	7.898051	11.592948	9.220099	7.973784	5.572064	8.445309	6.187371	9.740405	6.462787	7.072735	13.378665	8.311650	8.065172	10.131047	7.401232	6.498176	7.490717	9.293123	10.476498	7.797584	8.629343
G051603	10.523934	11.056045	11.019851	10.792995	10.730496	11.035125	10.776508	10.981066	10.409914	10.633410	10.974221	10.545373	11.252451	11.086989	9.644297	10.974283	10.747582	10.619906	10.659182	10.897001	10.640140	10.385188	11.416965	10.459466	10.225184	10.092938	11.233014	10.647513	11.051695	10.975219	10.895005	11.570262	10.786326	10.622906	10.920497	10.682318	11.279199	10.841289	10.490948	10.857031	11.039843	10.515384	11.130996	10.485627	10.677182	10.750128	10.656252	10.810711	10.865907
G035123	9.966806	11.273582	10.440357	10.543962	11.065017	10.046653	10.359004	11.438114	9.914556	11.417432	8.865640	9.696256	9.873452	9.460675	10.098284	10.334056	10.754305	9.848505	10.326640	9.882425	8.969548	9.815041	10.590447	10.073298	9.527362	9.254588	10.697605	10.764416	10.668282	10.176369	10.541967	11.686240	9.620029	10.790766	9.475960	10.222802	10.391962	8.401683	9.337519	10.242695	10.910074	9.764848	11.201279	10.199111	10.140566	9.888697	10.789981	9.901721	9.877832
G013991	2.529874	4.493652	3.924546	2.053292	3.810087	3.802558	4.672569	4.888109	1.604630	1.945209	4.370904	1.639976	6.172592	5.295012	3.259894	5.466009	6.293436	2.815533	-1.254461	7.666794	-1.254461	3.656159	2.413622	2.436639	-1.254461	0.902772	4.107459	-1.254461	7.980326	5.787351	2.074110	4.372816	1.782546	2.539829	5.593270	1.870564	5.449618	5.300296	3.063657	2.606027	6.721078	2.819167	4.335107	1.335465	5.250059	2.918439	4.699324	7.945875	5.651681
G007440	11.025820	10.758659	8.255373	10.387154	9.723588	9.731123	10.439364	10.039505	9.785052	11.292438	8.522747	10.826187	10.256337	9.625850	8.638700	9.837834	10.647568	9.455020	9.389334	10.680408	10.228251	9.309642	10.339405	7.940254	9.643938	9.936618	11.078422	10.809174	10.727143	10.288717	10.183896	8.906628	8.743610	10.222458	9.896993	10.483061	10.381600	8.304256	10.023962	9.067660	11.096078	9.888818	9.986961	10.110951	10.528256	9.174189	10.314659	10.121828	8.700443
G077281	6.256061	9.504497	7.163807	7.105885	8.134296	6.084142	4.659413	7.522334	6.183319	10.440126	7.821257	6.205056	5.511844	7.026658	10.175534	8.059003	6.684068	7.025180	6.644595	6.796271	5.364363	10.139374	7.747758	7.919493	9.148635	10.278657	4.543529	6.223072	5.985831	7.554084	5.299288	5.770696	6.606182	7.643598	6.503138	6.731129	5.974034	9.152765	8.483823	7.160949	7.679292	8.057754	8.601933	6.979137	8.167125	8.855544	7.930508	9.565614	5.838107
G018895	4.741205	4.625755	5.660212	2.892778	5.619474	1.244211	-1.483682	5.758222	3.249430	0.971291	2.710883	2.844769	4.998072	3.789339	4.105344	3.106621	4.096934	2.214817	6.753559	-1.483682	1.431797	0.783797	4.867905	4.361672	6.375072	2.775502	1.573230	4.506264	1.660181	3.369831	2.640498	5.435340	3.581011	1.949426	2.499433	4.803403	1.739233	3.978043	5.038975	3.204498	3.773676	2.294790	1.956386	2.300236	3.431972	3.632685	3.021034	5.511621	4.703166
G001808	4.658858	5.610432	5.822226	5.488326	4.290426	4.544004	4.972779	4.853940	3.511357	4.497039	4.413602	4.926722	5.307488	5.102912	3.907841	3.881195	4.814602	4.415117	4.846130	5.201330	4.686177	3.426161	4.532330	5.240828	4.649252	4.610132	6.211940	4.523066	4.522846	4.876973	4.774429	6.189910	5.336344	4.330865	5.087160	4.865242	3.958001	4.844778	2.845405	4.837293	5.922469	4.521086	5.204488	4.429901	6.079819	4.210407	4.973967	4.090908	4.917393
G047743	7.568761	10.158838	8.569775	10.450642	8.247222	7.734204	8.110821	6.749832	8.289672	9.430269	9.706916	8.745816	8.218002	6.227886	7.297367	7.814187	8.322297	8.196280	8.944944	7.177089	7.176028	7.404429	8.493476	8.353529	8.220644	8.476997	8.540017	8.594071	8.597649	6.684509	7.549393	8.235241	9.311849	7.056349	8.452794	7.703852	7.130427	9.203471	7.322029	9.198792	7.854364	7.933917	8.291827	7.633133	8.662901	8.403427	8.441126	7.492570	8.301410
G079544	7.019532	7.633291	6.906414	5.719656	7.661529	6.370677	6.770002	5.440056	8.067679	8.317709	7.201366	8.233287	6.240060	7.631907	6.779075	7.860874	6.876583	6.864376	7.789424	6.100413	8.361625	12.520757	8.671646	6.220904	6.940846	7.212751	5.873950	7.792168	7.791919	7.813085	5.586302	5.974908	7.701725	9.164779	6.030557	7.771770	6.520646	5.909273	7.066080	5.959787	8.469695	7.414171	8.428656	7.581780	6.412158	8.278203	6.680675	5.902784	5.245759
G033392	7.258289	3.035435	5.152516	3.307880	4.870816	5.519485	4.997017	4.235725	3.389397	2.032281	5.781843	4.284297	4.230766	4.262603	5.834618	5.699332	3.578599	4.735641	5.187833	5.042214	5.202073	6.186507	5.773296	4.390050	4.777446	4.113029	4.915548	3.521321	5.093859	5.332236	2.168638	5.164165	4.159564	5.184228	2.889019	4.904521	5.125004	4.103461	6.440415	2.731326	5.840979	6.056388	4.284019	3.789709	5.804841	5.205900	5.404724	5.955458	6.428284
G030402	7.749442	8.901203	8.855080	7.440824	9.895311	10.089007	8.364001	7.975401	10.222135	10.432723	7.273206	11.040918	8.406648	9.495307	8.382076	9.554424	9.576359	9.495792	7.456935	8.662549	9.522546	6.181859	9.086331	7.848962	9.123019	10.105825	8.566309	9.983221	8.142155	9.493664	10.249140	11.079569	10.466358	9.563603	8.092321	10.196469	8.699323	8.975910	7.236763	9.869981	10.982376	7.952002	10.349065	10.245604	9.100707	10.025287	8.115513	8.250043	7.554065
G024228	11.843237	11.362699	11.483431	11.002635	11.138458	11.782016	11.279898	12.640437	11.533144	11.716316	11.779527	11.799448	11.504376	11.466627	11.639983	11.162588	11.488861	11.239383	11.387900	11.770263	11.383287	11.772098	11.872362	10.532094	11.926920	11.856364	11.726197	11.548610	11.282055	11.342306	11.150979	11.176404	11.766942	11.513569	11.302831	11.277044	12.243811	11.284302	11.551664	10.857366	10.973159	11.950160	11.273578	11.599765	11.520623	11.479318	11.330981	11.826530	11.075191
G043126	3.538776	2.161043	4.091075	2.417675	4.129218	1.526248	4.809016	4.667548	4.011120	2.298663	0.660747	3.152903	6.019837	5.186948	4.435964	2.353246	2.039490	2.083347	2.570659	2.633331	2.865592	3.042792	5.662266	4.765782	4.252211	-1.972192	5.802784	5.058508	2.260001	5.001033	0.602961	6.740850	1.509532	3.280568	4.609563	4.800949	3.090410	2.291381	4.313945	2.730350	6.698335	2.502671	2.308804	1.823318	2.958521	1.364243	2.319164	3.161284	3.701835
G018088	10.882832	11.176208	9.915522	10.346859	10.789275	11.712972	10.765702	12.221776	11.346351	11.082958	11.211026	10.204268	10.297428	10.886694	11.751045	11.054811	10.572324	10.995735	11.069048	10.869167	11.545741	12.529994	10.387604	10.543474	12.192009	11.239900	10.322395	10.656196	10.777375	11.395647	10.418698	8.977753	11.020153	11.184382	10.744534	10.882228	11.538502	10.790570	11.859811	10.388150	9.428911	11.022515	10.325434	11.549500	11.290832	10.838343	11.036085	11.204514	11.371785
G053464	4.330972	3.882112	4.816307	6.286330	4.482370	4.918239	5.024292	5.550979	5.113770	4.801580	5.222566	6.208907	4.458932	3.039569	5.827474	4.862282	5.024470	5.151215	3.939861	5.138041	5.609662	3.463005	4.952514	4.253773	5.276392	4.489347	6.168310	5.053011	4.758480	4.435662	4.919020	5.639660	6.049691	4.959486	5.234717	5.605643	4.775353	5.139943	3.950999	4.944650	5.169512	4.677474	4.481365	5.080097	5.376867	4.642478	4.900945	4.663986	4.196937
G072219	5.987192	6.140708	4.317361	5.100817	5.243358	6.805447	7.203199	3.847400	7.632334	5.680598	5.552970	7.458606	4.769653	5.700242	6.234102	5.904861	3.987194	6.215682	3.399647	6.180001	7.416975	7.021905	5.728924	5.119618	4.157342	4.983622	7.257156	5.823980	5.158728	5.357308	7.329259	-1.547760	7.936716	2.820040	2.849695	6.655276	5.909660	5.225484	5.403685	4.209079	7.170223	5.770217	5.691289	6.941677	4.900227	5.980241	3.839775	4.879332	5.525015
G066380	7.103201	3.286188	4.993046	7.226707	6.830589	6.391451	6.536343	5.791332	6.991106	5.643712	5.932578	7.752269	5.798712	5.333063	5.249311	5.255338	7.134256	5.761477	6.022284	6.322523	7.203668	7.382072	6.871086	5.442610	5.671655	6.835639	7.847718	7.215168	4.935824	6.246534	6.087973	7.718882	6.069198	6.933376	5.838474	6.902425	3.920851	5.581625	5.530328	5.112382	7.123797	6.715085	5.668181	6.258733	5.792563	6.168454	7.116203	4.782761	6.151041
G076785	3.920385	4.685041	5.550065	2.461356	3.564497	5.352718	2.406736	3.843144	5.422468	1.700507	7.886221	6.978517	4.175998	2.282577	1.357284	5.139659	3.069274	6.703562	3.534890	4.845946	3.164876	0.995506	1.702144	2.599753	0.174652	5.730349	3.883481	3.886666	2.298446	2.716977	7.583619	5.271967	7.433143	3.544259	1.217822	3.281006	4.587295	5.501495	2.371380	5.201464	-2.074279	6.779556	4.269318	5.386772	2.293644	3.735996	3.392536	3.472793	6.241581
G077243	8.640855	7.656661	7.528372	8.562464	8.211714	8.451152	8.093144	7.873815	8.568054	7.934932	8.145125	8.549034	7.312349	7.136211	8.329328	8.257723	8.713449	7.929312	7.526110	8.117009	8.370204	8.594166	7.290322	7.460820	8.496476	8.051888	7.061552	7.683658	7.839308	7.749429	8.223415	8.204435	8.535582	8.240168	7.243100	8.169046	8.279679	7.615994	8.036154	7.938557	8.421484	8.495710	8.236062	8.504790	7.883746	8.382092	8.539777	7.686884	7.779756
G005851	5.342961	4.182553	5.544019	6.642644	6.999366	5.773184	6.145115	5.681792	6.252217	3.891105	7.779575	5.640208	6.523130	5.205405	7.040339	7.292204	6.591773	5.838446	5.429730	3.992834	6.262790	4.079523	8.028026	5.878038	6.057004	7.000650	7.461841	5.312204	6.621561	7.885757	5.301408	7.090837	4.917417	6.167178	6.076457	6.439276	6.241396	6.313010	7.254515	6.447560	7.435510	6.651057	5.091596	4.870469	6.985524	8.138941	4.557075	4.711612	7.390904
G023739	4.494170	4.007614	5.193361	3.315127	5.697857	7.304881	6.338278	7.394310	7.176265	3.202487	5.114722	6.422572	5.656290	7.364699	5.242219	5.640596	8.188889	4.596700	4.861950	9.280661	6.138125	6.632629	7.900537	5.804293	4.349054	6.109457	7.736635	5.911892	11.573398	8.495179	6.001291	4.394381	6.235117	7.730437	6.918511	7.776785	7.239600	5.644597	4.534088	6.025092	9.282079	9.068544	4.827006	4.018035	5.977541	6.188241	5.716498	4.297278	6.934728
G014060	10.655033	11.026877	11.022411	9.717850	9.929888	9.835488	10.113395	9.913921	10.087788	10.264697	10.412629	9.875505	10.767087	9.932310	10.332278	10.451939	9.923485	10.348700	10.488477	10.119890	10.062304	9.825528	10.743190	10.994524	10.353825	10.490805	9.992580	9.953547	10.350848	11.008565	10.999360	10.381057	9.315838	10.292501	11.014949	10.464378	9.906526	10.952496	10.053919	10.973602	10.833936	9.524751	10.551334	10.230482	10.887125	10.363826	9.875515	10.765825	11.220338
G010607	6.276105	3.307868	3.657644	5.257473	5.374270	5.735275	6.084153	9.532805	5.819571	3.981610	2.612736	2.872987	7.711720	9.835315	5.481380	5.819496	6.713632	3.700657	4.775922	8.121819	6.285492	8.786507	8.341328	5.755308	3.885187	4.613112	5.697988	4.822181	6.649404	7.786880	5.631751	6.478006	3.653343	7.396156	9.717744	7.446291	7.425327	4.456835	6.353518	5.775852	8.067997	6.930913	4.839156	4.607876	7.683762	5.497717	6.296444	7.022719	9.197190
G018242	3.812226	3.348623	4.647380	1.937302	4.121887	1.423287	2.641109	2.935892	3.823526	2.265556	1.328418	3.050510	3.401041	3.111810	3.177332	3.138747	2.151561	2.634770	4.567906	-1.089366	3.567045	-1.089366	2.267012	4.854015	3.390160	3.638217	7.200088	6.391165	2.231762	4.472350	1.275355	1.722290	5.243883	4.363196	5.625468	5.255411	3.683948	3.941412	3.452610	4.883294	7.817243	4.747404	5.812865	4.779608	6.273897	2.280494	1.186739	7.305471	4.121001
G088151	3.592662	3.183861	3.796812	2.551594	4.751873	3.832300	4.705982	7.565589	3.783578	4.046657	6.259729	4.073327	-0.020235	7.144519	7.541804	7.846694	2.825233	6.869773	6.376889	0.941819	5.552906	8.474473	5.240445	6.448741	3.793814	4.203174	5.977305	7.390765	5.294897	7.823224	3.865266	3.694724	4.211343	3.380686	5.752689	5.488532	4.838290	3.448125	7.346632	4.643300	4.338313	6.593156	4.102590	5.020392	-2.516854	2.661810	3.943483	3.347269	4.862816
G081783	2.854013	1.040793	7.359075	1.023477	-2.250448	3.738740	-2.250448	4.612184	1.832730	1.991796	3.982798	2.062178	4.914646	4.860732	1.643287	3.895066	0.929444	3.260555	6.329393	3.732735	1.432675	3.563752	0.606946	5.164393	4.361767	2.157957	3.403040	3.919017	-2.250448	2.585320	1.513028	-2.250448	1.544189	2.864656	2.214929	1.300390	1.425187	6.508052	1.533080	7.376050	2.559056	0.728248	6.528872	-2.250448	5.362578	3.113531	0.934871	5.001569	5.744235
G057751	7.516075	7.407012	7.329994	7.302717	7.587520	7.563778	7.802140	7.678899	8.142631	7.940990	6.045426	8.381845	6.648051	6.185437	7.173407	7.079047	7.692087	7.561247	8.452421	7.129516	8.126491	7.516936	6.806792	6.715549	6.940590	7.461201	8.393952	8.246035	6.516655	6.695103	8.007695	7.500963	8.296059	8.001791	7.148685	7.774434	7.018004	5.685929	7.178760	7.257585	8.274133	7.857220	7.589856	8.028272	6.812729	7.400332	7.963500	7.262142	5.544292
G082076	6.332792	4.836534	3.564205	2.508877	6.293675	5.534765	6.637961	5.752443	7.185690	5.089979	2.581235	6.070573	4.586272	2.874281	6.489638	6.759367	5.402056	5.031574	0.076138	6.315981	7.106394	4.847621	6.342283	4.164108	5.387892	4.439224	4.407632	3.635711	6.971464	7.821691	5.230658	2.989330	4.181031	5.667582	5.194848	6.027068	6.874539	4.532983	6.143684	3.736137	8.688934	6.577138	0.076138	4.990794	5.204146	5.490286	4.864603	5.184256	3.806680
G052138	7.135139	8.060766	8.531562	6.878522	6.938980	7.776862	6.437879	8.180161	8.037657	6.867565	7.889668	8.109015	6.940131	8.365808	7.728461	7.388792	5.109980	8.296925	10.535182	8.072812	6.083479	6.135370	9.165750	7.805028	8.597074	7.978738	8.026057	8.611751	6.829105	8.376656	7.364607	8.160782	8.245616	8.204058	8.920755	7.416615	7.828813	7.050218	7.305423	7.764386	9.251768	8.300667	7.850369	7.291344	10.148747	7.220337	5.246258	9.788640	9.032159
G081228	3.916377	5.525935	5.362059	4.126346	3.339774	5.789049	4.306603	6.342437	3.716979	2.227734	4.714368	5.002662	3.266255	4.261066	5.330793	5.690268	5.931367	4.658634	5.250986	5.455042	4.767958	4.902204	5.576987	4.005214	3.785245	6.560565	5.044451	5.494320	7.795980	5.353855	6.905915	3.647765	3.924393	5.750023	3.506774	3.795268	6.089844	3.099239	3.427801	3.478244	5.765299	5.380004	3.789089	5.071611	5.143370	4.043534	4.064199	1.768022	5.557731
G076538	7.999996	7.086337	5.550818	7.913385	7.386848	7.496867	8.014173	7.211487	7.684493	7.384751	6.213114	7.128983	6.531545	5.476067	5.603747	6.625574	7.514064	7.315755	5.910430	6.338573	6.664293	5.704295	6.294695	6.808308	6.544301	6.821404	6.353066	6.341083	8.097140	6.138343	7.021845	7.732516	7.266999	8.041107	6.060218	6.861969	6.347687	6.230667	6.624350	7.526906	7.719281	7.097314	7.551808	7.415428	6.516348	7.221528	7.254838	6.777616	6.371850
G055881	7.274788	5.150242	5.037027	5.307453	6.321683	6.032593	7.326495	6.999747	6.862701	5.198633	5.682422	7.343385	6.241474	6.543390	7.180965	7.458862	7.430953	6.823900	5.065396	6.454051	7.163232	4.975932	6.291243	3.874000	5.866682	6.414738	7.215588	5.902745	7.737527	8.285210	7.749175	7.893232	6.404725	7.685603	4.575411	6.643540	7.188221	4.263287	6.341490	6.005731	7.307166	6.087795	6.743804	6.494085	5.933946	6.149405	7.192326	5.593944	1.000019
G027663	2.548423	3.622391	4.394491	1.320761	3.991555	-1.264886	3.120899	5.151142	2.400130	3.650970	4.026313	3.125660	3.940047	6.625825	5.393924	3.109205	1.530035	4.345691	-1.264886	3.914443	2.980169	3.806506	2.924510	4.880013	0.936251	0.908864	5.630848	4.569378	3.439627	3.658255	1.339232	5.556628	2.871114	7.083970	4.378031	3.716330	3.530548	3.643384	1.785088	-1.264886	6.172593	2.839931	5.948561	2.573316	2.655943	2.109077	2.797928	10.596572	7.263443
G090056	9.788287	8.183550	8.484638	9.993421	9.581159	9.904038	9.162759	9.244622	9.326606	8.924526	9.586640	10.549900	7.966806	7.177698	9.838522	9.652668	9.957514	10.141759	10.176864	8.032691	9.616845	8.957369	9.509366	9.313720	10.162323	10.169077	8.885613	10.190644	6.504380	8.255106	9.266653	7.328666	9.813381	9.605029	8.767674	9.803841	8.768432	9.797724	8.643697	9.760534	8.326061	9.023365	9.153589	9.931254	8.316567	9.897891	9.449510	9.970007	7.880838
G073296	-1.296629	-1.296629	4.750092	1.465987	-1.296629	-1.296629	1.420494	6.434937	-1.296629	-1.296629	-1.296629	-1.296629	1.265096	7.164529	-1.296629	-1.296629	0.970042	1.414467	6.630524	7.489322	-1.296629	7.643027	7.247591	6.460242	1.055160	-1.296629	-1.296629	-1.296629	1.331203	-1.296629	-1.296629	-1.296629	1.212028	1.934382	-1.296629	1.294030	-1.296629	-1.296629	6.680288	-1.296629	-1.296629	1.186489	-1.296629	-1.296629	-1.296629	5.109432	6.762757	-1.296629	-1.296629
G039683	6.852918	7.857658	6.831842	7.905276	6.691439	7.110372	6.748519	5.401821	7.317584	6.962933	6.866604	6.207695	6.964705	5.341246	7.106973	7.275013	6.747298	6.483817	7.400721	6.749437	6.259023	4.962227	6.688161	6.991325	6.678301	6.261028	6.216257	6.102690	5.733068	7.292600	7.297014	8.255907	6.796254	7.038752	7.781063	6.220829	6.686676	6.828293	6.013548	7.268940	8.145202	6.562854	7.225988	6.999846	8.210659	7.040957	6.277922	7.297724	7.447539
G048627	1.311246	5.518412	-1.775104	0.871791	2.546480	6.734615	8.955001	8.682029	8.329091	9.765491	3.910409	7.804364	0.679315	9.187621	7.395710	2.991345	0.396620	7.589711	4.392721	7.072489	8.852359	4.980701	6.646331	9.502804	6.734463	1.149231	2.937697	6.871363	9.505620	8.957235	3.564763	7.877875	4.884211	8.664662	-1.775104	8.321831	5.557706	5.620076	2.679145	-1.775104	8.915849	9.379138	2.944631	6.136891	5.549615	2.726389	-1.775104	3.539081	6.997886
G023834	11.945079	9.991880	10.373298	10.084633	9.614439	10.531861	10.837515	10.410025	10.366496	10.634192	11.177255	11.065850	9.888841	10.420683	10.794913	10.488463	9.565097	10.918215	9.759717	10.253538	10.864084	11.658192	10.479431	8.981191	11.473340	10.931887	10.606343	10.413718	9.481729	9.954843	10.000590	8.682841	10.508319	10.072189	10.327933	10.092431	10.313293	10.913840	11.131482	9.616249	9.552688	10.158044	10.579117	10.504844	10.376328	11.014360	10.120492	10.112761	10.035339
G076638	8.733623	8.432587	7.488427	7.546645	9.038803	9.407712	10.213322	10.528721	10.071377	8.835334	7.233136	10.213867	9.059356	9.274242	9.820481	9.302495	7.896289	9.046406	7.719393	10.731911	9.584737	7.169568	9.150018	7.903109	9.627043	7.508831	9.151387	9.872490	9.995974	9.951343	10.156080	10.061524	9.594161	10.422446	8.077064	10.273485	10.205211	5.684714	9.041039	7.391802	10.875409	10.588683	7.399894	9.367305	8.697081	8.468997	8.272086	8.469709	7.968449
G067794	6.294926	5.949824	6.959550	6.900790	6.154866	6.564027	6.578809	4.424374	5.726497	6.429381	5.618865	7.182662	6.488144	5.887629	5.140613	6.144976	6.131923	6.649037	4.993888	5.511846	6.997091	2.924420	5.453682	7.663123	5.561453	5.987653	6.792916	5.675725	4.307874	4.458764	6.438170	6.998013	6.366241	5.228196	6.840761	6.112390	5.247018	6.136850	4.612177	7.078099	7.123133	5.874029	7.504337	7.676783	6.727934	6.064603	6.291721	5.865235	5.982387
G021693	9.337849	9.469689	9.332968	9.136324	9.195680	9.310999	9.436210	8.940167	9.627580	9.153580	9.418315	9.757712	9.129386	8.946256	8.598862	9.848445	9.382945	9.232107	9.810565	9.609846	9.449966	8.360438	8.940695	8.951180	8.994526	8.757324	9.830987	9.976219	9.549428	9.442419	9.817075	9.399058	10.019571	9.130963	8.771520	9.534610	9.041762	9.550941	9.051678	9.167911	10.101662	9.938313	9.426675	9.483678	9.527527	9.514839	9.264794	8.963870	8.348298
G073692	4.990200	6.526892	5.419156	6.505806	5.993606	6.007112	5.977747	4.450581	5.817566	6.921724	5.826044	5.524730	5.809702	5.631451	5.905530	6.465592	6.759391	4.484182	5.113010	5.709045	5.914368	4.663158	4.741392	5.705642	5.178406	4.613238	5.304173	5.345555	4.887204	6.340153	6.162016	5.849843	6.245881	5.587867	4.517014	4.908099	4.983029	5.493651	5.422796	6.126961	6.811141	5.442959	6.033351	6.032950	5.891593	6.072754	6.840232	5.621324	5.709585
G061541	10.316660	11.009888	11.858995	11.238508	12.127539	10.314051	10.543471	10.703904	10.667502	9.961880	11.985054	10.268263	10.669896	11.579034	11.516201	11.673268	11.062919	10.429579	11.676259	10.727508	10.784033	11.681880	10.147775	11.708834	9.822922	10.613400	11.384909	11.251780	10.939965	12.267341	11.453852	10.571028	11.229597	10.139536	10.806427	10.588434	9.947381	12.626332	12.851008	11.753987	10.739444	11.221596	11.075689	10.258668	11.307762	11.206000	11.512774	10.162095	10.964985
G052491	3.732548	2.187769	5.674924	1.054941	4.951907	3.646075	4.227990	6.313467	4.822245	5.221201	4.490974	3.980634	4.820463	5.974158	-0.067869	2.621431	3.332923	6.277202	6.688711	2.155445	3.063252	0.015205	5.120640	6.623601	7.745758	5.881016	6.321972	5.796631	4.266477	4.181616	1.910695	5.764483	5.975478	5.224103	5.947067	6.320496	1.818124	4.747672	2.734424	5.968370	6.539887	5.685695	5.484950	6.326757	6.068520	4.420121	3.085518	6.072988	6.621517
G073854	10.280110	10.198352	10.054794	10.182331	10.338144	9.764562	9.599205	10.188624	9.349817	10.222953	10.067229	9.887536	10.361134	9.777742	10.392006	10.351688	10.043148	10.044514	9.749950	9.578548	10.054878	9.978543	9.433672	10.272775	9.395100	9.965788	9.610487	9.707320	10.058123	10.404580	10.145126	10.224768	9.338516	9.820592	10.141950	10.120488	9.741479	10.331823	10.257559	10.099224	10.152025	10.093291	9.820451	9.657890	10.205076	10.071111	10.074949	9.682232	9.788847
G016692	7.559999	6.797107	7.702580	7.103364	6.879633	7.963837	7.494643	7.081329	8.027551	8.109264	6.029299	8.900672	6.426344	7.095928	6.900199	7.165747	7.109516	6.279019	5.889496	8.290720	6.910606	7.143685	7.598664	6.512904	6.802104	8.196921	8.780531	6.996633	8.236891	6.543750	8.116626	7.025409	8.799684	7.873007	6.367950	7.537183	8.618438	6.066021	6.996351	7.062985	8.577797	8.326267	6.934307	8.538467	8.077641	7.108810	7.683446	7.841061	5.607975
G043270	10.722245	11.216350	10.772337	10.903283	10.679693	10.761589	10.146374	10.290147	10.486929	10.746259	11.210742	10.580584	10.884464	11.259829	11.314969	10.505089	10.665776	11.047866	10.827222	10.412710	11.113043	10.438227	11.375388	10.881006	11.489413	10.715548	10.097555	11.398586	10.037860	11.185962	10.265036	11.361546	10.314031	10.512962	11.098633	11.281804	10.680827	11.100290	11.016957	10.581383	10.082906	10.593022	11.110395	10.503876	10.713634	10.961435	10.831310	10.789835	10.725735
G043218	-1.539093	3.552957	2.974696	4.143932	4.440184	4.718358	3.270401	5.385100	3.916188	-1.539093	3.427626	3.035414	5.011912	6.740883	4.951349	6.026896	5.839606	3.948494	-1.539093	7.556963	2.367685	2.067550	4.690608	6.421312	1.938893	4.503012	5.900745	5.972423	4.720189	6.175828	1.955495	8.726846	3.931416	8.219517	4.129301	6.073751	7.546077	4.518175	3.373605	5.313805	8.743621	3.779343	3.894840	3.117526	4.139597	6.629891	4.632714	6.758841	5.213726
G052263	3.723335	0.496748	4.206553	3.170661	3.507542	5.274439	5.255706	5.456306	6.409798	4.124925	3.272539	7.592141	3.772626	4.835711	2.661095	5.452282	5.311403	5.864672	4.864636	6.329311	5.308778	1.384616	4.460758	1.650589	4.758949	5.543006	4.385497	4.082233	7.322824	4.528363	4.211314	5.116316	6.064958	4.237723	5.272698	2.182915	8.810039	1.976540	2.973906	-2.187347	6.829178	5.999740	2.810477	8.846983	5.342279	4.954410	4.214623	3.966389	5.885558
G054863	6.741443	9.221514	7.758517	8.805598	11.419678	7.895474	7.484228	7.286091	8.600875	11.577974	8.529694	10.051456	10.301304	6.594815	6.326366	10.602614	12.496781	10.141957	9.371603	7.222485	10.984804	-0.544765	7.520719	8.144516	9.581560	9.094928	6.380268	11.083405	7.888962	8.846129	10.622050	6.042925	6.455941	9.206207	6.945562	10.493271	7.611598	12.128679	9.500707	11.343957	9.292243	9.326423	9.721791	6.689607	8.542885	12.802853	11.146698	8.641145	4.812210
G024529	15.622590	15.435752	15.758385	14.687212	14.385141	14.605334	14.897104	15.671521	15.271144	14.012824	15.191725	15.332674	15.190251	15.531165	15.738522	14.573977	14.747175	15.895045	15.603472	16.650932	15.092849	14.293298	15.593911	14.934723	14.511192	14.988700	15.994884	16.645939	15.572057	15.240366	14.664322	15.658427	15.301170	14.380244	15.041909	15.302216	16.089749	14.672756	15.301461	15.020368	15.782310	15.662609	15.179970	14.809221	15.358233	14.839816	14.791167	16.093748	16.288704
G032371	7.308532	5.804723	6.940408	4.608036	6.010618	7.334874	6.799546	5.285887	6.607102	6.348797	4.287561	7.874919	5.474115	6.216794	6.497943	6.745715	5.811903	5.409972	5.990487	5.840603	6.998084	6.878769	7.540972	5.884662	6.023980	6.971770	7.163861	7.584547	6.480268	6.101591	7.348538	6.076327	6.403263	5.947937	5.434312	6.180200	6.152823	6.119755	6.564142	6.632978	7.180668	6.191032	7.097621	6.559579	6.263242	6.679970	5.457307	5.144884	4.576315
G068876	10.571832	10.984319	10.244633	10.525769	10.121087	11.210959	10.464685	11.284936	10.854412	10.772835	11.201239	10.068493	10.126542	11.187823	9.937086	10.644471	10.224303	10.954508	9.884835	10.731329	10.646164	10.893453	10.375050	10.039727	11.138282	10.609651	10.101986	9.996091	10.554929	10.393739	10.943274	9.216277	10.364849	11.136627	10.347026	10.552707	10.700302	10.289186	10.451614	9.739825	10.024325	10.169587	10.794088	10.853399	10.270691	10.549117	10.482207	10.329812	10.900603
G016267	10.740787	11.029726	10.679568	11.204970	10.430436	10.011713	10.254446	9.821166	10.273337	10.453222	10.164440	10.160198	10.942687	9.297536	10.253627	10.063212	10.346994	10.035760	9.693085	9.770213	9.873852	9.979589	9.981287	9.855480	10.100066	10.293545	10.298376	9.219160	10.007947	9.737470	10.616114	11.463827	9.860432	10.690464	10.163153	9.873542	9.835671	10.127587	10.173300	10.354540	10.496559	9.702149	10.070163	9.683647	11.202418	9.813279	10.744064	10.243230	10.454058
G015234	8.428574	7.382000	8.916889	9.323276	9.058026	7.342081	6.017305	7.827401	7.002136	7.113442	9.844084	6.077925	9.052423	4.408478	9.531485	9.177877	9.424051	8.570499	10.087559	8.742154	4.141805	10.668402	9.480836	9.562656	6.534496	9.953666	9.393281	7.795178	6.911649	8.803554	5.497436	10.398551	8.084013	10.199088	8.173520	8.159968	8.198135	10.810829	8.707549	9.214665	8.053205	9.253171	9.760360	3.824803	8.339831	9.746758	8.401221	9.128736	8.700315
G065642	7.316946	7.138885	0.589666	-2.566787	2.049432	2.722757	-2.566787	0.755656	1.487687	7.549646	4.683575	1.309031	-2.566787	-2.566787	-2.566787	5.550614	7.426040	-2.566787	4.505280	1.975725	3.087477	-0.323480	-2.566787	1.400936	-2.566787	-0.446625	1.733493	4.024230	7.812675	1.731451	4.351182	-2.566787	-0.276714	-2.566787	1.373867	-2.566787	1.083010	-0.143634	5.103882	-2.566787	3.779735	1.436837	0.090005	-2.566787	0.046461	7.220598	6.803754	0.566479	3.754695
G032418	8.501659	8.467989	8.378633	8.248599	7.983025	7.454906	8.266465	7.155272	8.025197	8.776193	8.293301	8.012264	7.446599	7.534829	9.006774	7.957301	8.279933	7.570372	7.177427	7.324849	8.541157	8.859512	8.599365	9.144771	7.388685	7.855604	8.493705	7.909495	8.369015	8.844284	7.882416	8.647382	7.359775	7.531132	7.707999	8.012062	6.868102	8.248071	8.016155	8.375642	8.568406	7.457694	7.878181	7.099837	7.917847	7.626729	7.936338	6.919177	7.875859
G060583	3.955086	1.432767	5.182239	3.541361	1.471616	8.547162	-1.925608	-1.925608	-1.925608	-1.925608	-1.925608	-1.925608	-1.925608	6.380101	9.049989	-1.925608	1.319147	-1.925608	-1.925608	-1.925608	1.038463	9.692084	8.074914	1.329474	-1.925608	-1.925608	-1.925608	-1.925608	4.163946	-1.925608	-1.925608	1.177777	-1.925608	1.105350	1.303904	-1.925608	-1.925608	1.299287	7.714580	-1.925608	-1.925608	1.113847	-1.925608	-1.925608	-1.925608	3.463091	-1.925608	-1.925608	-1.925608
G028377	5.054368	4.025512	3.647201	5.152726	4.073423	4.017515	5.320976	4.329466	5.290504	2.791659	6.315958	5.732095	4.113271	5.078126	4.140643	4.712855	4.544526	5.132114	3.401331	5.490104	5.854277	6.367881	4.072545	5.230780	4.886446	5.316503	3.599199	1.967970	6.749160	6.106592	3.346202	1.228286	6.341524	5.144333	5.060691	6.213522	3.924085	6.057906	4.632480	4.302275	5.134553	6.811603	3.323298	5.029745	6.664344	5.543236	4.094182	4.727301	5.525029
G080928	4.968704	5.267607	4.029690	4.964157	4.346378	4.956446	4.824625	8.046276	5.581688	5.346072	4.251440	5.757287	3.401680	4.916056	5.892100	4.515838	4.897102	4.545971	6.172884	5.803934	5.810713	3.874375	6.700040	5.202795	4.152963	3.915006	7.100720	6.771796	5.067138	5.760219	6.080907	7.765774	6.913983	7.084392	4.477129	5.823949	5.781037	3.521688	4.447717	4.491499	8.180216	6.187475	4.988873	6.628026	6.032124	4.448308	5.256714	5.710049	4.888700
G016910	7.015383	6.176445	8.253049	5.616005	7.612606	6.153438	7.205325	8.879168	6.889483	6.569673	6.172642	4.731529	6.884286	8.518336	8.125337	6.361492	6.238966	4.729522	7.462686	4.780827	7.029795	5.174843	10.188566	9.026051	9.507393	5.510338	5.630544	8.323573	6.930511	7.979552	6.287760	7.666447	4.854584	5.984776	6.657981	9.387156	6.050498	4.927835	9.406370	6.130257	8.117818	7.216526	5.919238	6.510087	5.611683	6.583887	5.930666	7.468435	7.336425
G054354	6.824274	5.648527	5.103291	3.025293	4.076468	4.165342	4.356021	6.648111	5.861249	5.401083	5.987033	4.266997	5.526625	5.392041	3.960761	5.348026	2.045408	3.489596	4.814267	4.661355	2.878262	0.996348	5.269848	4.710444	5.089292	5.182949	6.439717	6.635197	6.025789	5.417103	3.201383	5.541999	5.414085	4.815484	5.320417	4.635485	6.801552	4.490539	4.745548	4.856277	8.145990	5.910957	5.461863	3.786645	6.139266	5.845624	3.074906	5.461086	4.938799
G077421	6.988214	7.055845	7.269556	5.117856	7.860606	7.448557	5.156490	8.624944	6.419058	8.110773	5.677860	8.087056	7.716716	8.147777	4.212725	8.652175	8.172326	6.170724	8.566691	7.944104	5.646366	4.178910	7.044915	5.026101	5.945788	6.867001	5.974110	8.163661	8.570755	5.891966	8.659440	8.900995	6.772697	6.863188	7.863331	4.334255	8.959217	6.733222	5.659830	7.521457	7.444798	7.527401	7.246681	6.766512	8.082481	7.692909	7.933848	6.495131	8.276247
G046373	10.561022	11.138111	11.034186	10.923063	10.793289	10.665138	10.677685	10.396763	10.889776	10.205719	11.603632	10.723571	10.933600	11.056328	11.307192	10.621441	10.667672	11.306967	11.708332	10.173062	11.027687	11.685253	11.139093	11.220584	11.143310	10.740832	10.725161	11.353579	10.410108	10.951317	10.756639	11.132571	11.007976	10.853449	10.919232	10.904627	10.673870	11.640104	11.458568	10.936393	9.775033	11.046797	11.053418	10.766752	10.381762	10.968151	10.674774	10.468975	11.196937
G053142	4.256612	2.388890	4.486615	4.585754	3.099073	4.792658	3.431392	5.576504	6.330796	4.143105	2.444193	3.079512	7.005988	2.724793	7.142940	6.482152	3.260839	5.881737	5.658117	4.711566	0.045487	3.164061	6.614049	4.498346	5.067564	2.619070	6.287739	6.353819	3.340408	6.077221	3.497278	6.744238	6.243365	5.280150	6.448402	5.534634	8.393150	2.944174	5.104090	5.407109	8.587089	5.913863	2.499499	6.339841	6.815100	4.807923	4.162024	6.437994	5.884480
G062412	5.215013	5.326051	6.741576	6.527071	5.724398	5.716460	5.708632	4.949140	6.324778	5.609887	6.553327	7.115800	5.185659	5.430282	6.251284	5.573268	5.890726	6.216394	7.153395	6.420468	6.196239	4.580616	5.726383	6.125014	5.904850	6.574167	7.129100	7.713475	5.765044	5.375888	5.867324	6.284847	7.031208	5.814270	5.058911	6.499954	4.260428	6.311589	5.315820	6.241327	7.045783	6.248770	6.466207	6.183028	6.130365	6.629422	5.521655	5.332856	5.914323
G052826	3.628395	4.611421	5.535721	6.576170	5.126183	5.401567	4.688830	5.706450	6.020712	5.557578	6.151333	6.657489	4.345286	4.006824	5.408550	4.640333	5.327422	5.054870	3.778628	5.104452	3.283664	3.172494	5.147841	5.310631	5.193814	5.990737	6.068371	6.150885	4.839085	4.105824	5.475574	5.634525	5.976380	5.132689	4.293688	5.238725	4.931393	4.985111	4.893397	4.594406	6.118299	6.148869	4.766738	5.302360	5.342178	5.896155	5.260869	5.354169	4.910491
G009312	9.176534	9.407587	10.138810	9.691654	10.358381	9.982082	10.474776	9.824396	10.405951	9.278901	9.065500	11.093792	9.511991	9.741914	9.356335	9.568993	9.991554	10.743902	9.372680	9.574281	10.641642	9.362079	9.822387	10.104968	8.643239	9.914411	10.054634	9.257519	10.416643	9.020052	10.022047	9.911920	11.019402	9.476121	9.777172	10.825141	9.632842	10.215550	9.114345	10.061998	9.810048	9.745395	10.218468	10.618519	10.047915	9.916706	9.884269	9.112655	8.753721
G072200	6.134661	4.994916	5.410942	5.437863	5.877035	5.668203	5.466510	5.461785	5.622267	5.355743	4.241213	6.397319	4.900559	3.846995	5.550942	5.423519	5.299101	5.903754	4.698568	4.689154	5.663714	5.056185	5.656422	5.340157	4.261145	5.432865	5.959258	6.553711	5.679050	5.819444	6.492109	6.476798	4.721159	5.485066	5.125033	6.062661	4.183958	4.493335	5.272384	5.061431	6.180220	5.991983	5.852112	4.654881	4.570913	5.647348	5.535240	5.299614	5.141365
G051864	6.677887	8.382142	5.407054	10.223883	11.526941	5.647367	5.341766	12.110690	5.840903	5.177801	5.549407	3.538977	10.738218	12.688766	11.298118	8.596294	11.367469	4.090724	12.636412	11.352840	6.493516	9.654981	12.979873	11.330261	6.137592	8.577244	12.061800	12.203571	9.178600	12.879884	7.442696	3.970580	11.709312	12.800431	12.269531	12.807737	6.052884	5.169617	12.664738	6.300584	11.391822	12.603017	6.923827	6.865257	11.241216	6.073641	11.089032	12.676834	8.239102
G062760	9.715864	8.335650	7.940546	8.527794	9.323854	8.925834	8.813344	8.974722	8.746766	8.775452	8.353447	8.774583	8.474563	8.016386	9.553971	9.426579	9.264045	8.991140	8.418892	8.646297	9.641798	10.409053	8.187797	7.218026	8.965730	9.223624	8.536123	9.008741	8.231434	9.182782	9.226646	7.459204	8.674437	8.323767	8.198801	8.878679	9.070749	8.627559	9.428765	8.505084	8.583448	9.149101	8.663732	9.121526	8.112823	9.291957	9.387905	9.053934	7.712320
[truncated: 1,753 more rows]
[truncated: 225 more columns]
